# Supplementary material for: Hazardous waste and health impact: a systematic review of the scientific literature
Source: Environ Health. 2017 Oct 11;16:107. doi: 10.1186/s12940-017-0311-8 (PMC5637250; doi:10.1186/s12940-017-0311-8)
Supplement: Supplementary file 1 — Hazardous waste: general population mortality and morbidity [65–87] (XLSX 51 kb) [file 12940_2017_311_MOESM1_ESM.xlsx]

## Sheet: Foglio1
Table S1. Hazardous waste: general population mortality and morbidity
Author, year	Study design and Outcome	Country	Study population	Exposure assessment	Enviromental contaminants	Main results	Effects estimates	Risk of bias: exposure assessment; Outcome assessment; Confounding control	Reliability assessment
All causes. Rate of evidence: Inadequate
Altavista et al, 2004 [65]	Ecological at municipal level. Mortality data.	Italy, Campania Region	Residents in three municipalities of Naples Province, with illegal hazardous waste dump sites	Residence in three municipalities	Not available	Statistically significant excess in both genders in two municipalities (Giugliano and Qualiano)	Giugliano: men: SMR=105.1, women: SMR= 117.1. Qualiano: men: SMR=113.3; women: SMR=118.9. All SMRs, with p-value<0.05	Exposure assessment: - Outcome assessment: - Confounding control: -	2: MODERATE/LOW
Comba et al, 2006 [66]	Ecological at muncipal level. Causes mortality and prevalence of congenital anomalies	Italy, Campania Region	People living in Naples and Caserta provinces (Campania Region)	Residence in municipalities aggregated in two provinces	Not available	Excesses of mortality for both genders in Naples and Caserta Provinces	Province of Naples: in men: SMR=106.1; in women: SMR=107.3. Province of Caserta: in men: SMR=102.5; in women: SMR=102.9. All excesses with p-value<0.05	Exposure assessment:- - Outcome assessment: - Confounding control: - -	2: MODERATE/LOW
Gensburg et al, 2009 [67]	Cohort of residents. Mortality data	USA, Love Canal site	Former residents in homes built on waste site	Location, persistence and time-period of the residence homes and of the school in ascertained contaminated areas.	Hexachlorocyclohexanes, benzylchlorides, organic sulfur compounds, chlorobenzenes, and sodium sulfide/sulfhydrates.	There isn't difference in all-causes mortality for either reference populations	Comparison with NY State: Men: SMR=1.06 (95% CI:0.96-1.17); Women: SMR=1 (95%CI:0.89-1.12)	Exposure assessment: + + Outcome assessment: ++ Confounding control: ++	5: HIGH
Martuzzi et al, 2009 [33]	Ecological at municipal level. Regression analysis of mortality causes and of prevalence of congenital anomalies	Italy, Campania Region	Residents in municipalities of Naples and Caserta Provinces	Residence in municipalities with different waste exposure index, based on: type of wastes, typologies of the site; % of population near the dumps	Not available	Significant trend of the percentage of the risk between the classes with different waste exposure index (from the lowest to the highest index)	Men: ERR=1.7 (95%CI: 1.2-2.2); Women: ERR=2.4 (95%CI:1.9-2.9)	Exposure assessment: - Outcome assessment: - - Confounding control: +	3: MODERATE
Fantini et al, 2012 [31]	Ecological at municipal level. Mortality and Hospital discharge	Italy, Sacco River Valley	Residents in municipalities around Sacco River	Residence in towns at different distance from the River and with high level of environmental contaminants	Heavy metals (Pb, Cr, Hg, Se) in soil and groundwater; β-HCH in diary products, fodder and soils. High levels of β-HCH in the blood of residents in the nearest areas to the river and using the wells	No excesses in either mortality and hospitalization for all-causes in study population vs the reference population	Men: SMR=1.05 (95%CI:1-1.11); SHR=1 (95%CI:0.97-1.02). Women: SMR=0.96 (95%CI:0.91-1.01); SHR=0.97 (95%CI:0.95-1)	Exposure assessment: + Outcome assessment:+ Confounding control: - -	3: MODERATE
Pasetto et al, 2013 [30]	Cohort of residents. Mortality and cancer incidence (Cancer Registry data)	Italy, Ferrara	The subject residents in an area built on waste site, for at least 5 years.	Residence in the area built on waste site, for at least 5 years	Organic Chloro compounds, including Vinyl Chloride, in surface water and aquifers	Decreased risk of all-causes mortality in cohort vs the reference population	SMR=0.81 (90%CI:0.73-0.89)	Exposure assessment: + Outcome assessment:+ Confounding control: - -	4: MODERATE/HIGH
Infectious diseases. Rate of evidence: Inadequate
Gensburg et al, 2009 [67]	Cohort of residents. Mortality data	USA, Love Canal site	Former residents in homes built on waste site	Location, persistence and time-period of the residence homes and of the school in ascertained contaminated areas.	Hexachlorocyclohexanes, benzylchlorides, organic sulfur compounds, chlorobenzenes, and sodium sulfide/sulfhydrates.	Excess among men of study population, with respect to NY State (excluding NYC)	Men: SMR=1.27 (95%CI:0.63-2.26); women: < 5 cases	Exposure assessment: + + Outcome assessment: ++ Confounding control: ++	5: HIGH
Human immunodeficient virus. Rate of evidence: Inadequate
Gensburg et al, 2009 [67]	Cohort of residents. Mortality data	USA, Love Canal site	Former residents in homes built on waste site	Location, persistence and time-period of the residence homes and of the school in ascertained contaminated areas.	Hexachlorocyclohexanes, benzylchlorides, organic sulfur compounds, chlorobenzenes, and sodium sulfide/sulfhydrates.	Excess among men of study population, with respect to NY State (excluding NYC). No cases were observed among women	Men: SMR=1.36 (95%CI:0.55-2.81); women: 0 cases	Exposure assessment: + + Outcome assessment: ++ Confounding control: ++	5: HIGH
All cancers. Rate of evidence: Inadequate
Pukkala et al, 2001 [50]	Retrospective cohort.	Finland: Helsinki City	All people living in houses built over landfill sites	Residence in areas with landfills	Heavy metals and organic compounds in environmental media of the areas.	Association between living on landfill sites and cancer incidence in men plus women	Overall population: SIR(dump)/SIR(ref) =1.50 (95%CI:1.08-2.09). Men: SIR(dump)/SIR(ref) =1.64; Women: SIR(dump)/SIR(ref) =1.41; two latters not significant	Exposure assessment: + Outcome assessment:- Confounding control: -	3: MODERATE
Altavista et al, 2004 [65]	Ecological at municipal level. Mortality data.	Italy, Campania Region	Residents in three municipalities of Naples Province, with illegal hazardous waste dump sites	Residence in three municipalities	Not available	Excess of all-cancer mortality in both genders in one municipality with numerous illegal sites of urban and hazardous wastes (Giugliano)	Giugliano: men: SMR=107.2; Women: SMR= 111.1; both with p-value <0.05	Exposure assessment: - Outcome assessment: - Confounding control: -	2: MODERATE/LOW
Comba et, 2006 [66]	Ecological at muncipal level. Causes mortality and prevalence of congenital anomalies	Italy, Campania Region	People living in the 196 municipalities of Naples and Caserta provinces (Campania Region)	Residence in municipalities aggregated in two provinces	Not available	Excesses in Naples province in both genders and among men of Caserta province.	Province of Naples: men: SMR=108.7; women: SMR=109.2; both p-vale< 0.05. Province of Caserta: men: SMR=102.3 (p<0.05); women: SMR=98.2 (p>0.05)	Exposure assessment:- - Outcome assessment: - Confounding control: - -	2: MODERATE/LOW
Kearney et al, 2008 [68]	Ecological clustering at census-tract level. Childhood cancers (Florida Cancer Data System)	USA: Floridia	People of 0-19 age old, resident in Florida, with a primary cancer	Distance of residence from a National Priority List (NPL) site		Spatial clusters were found occurring randomly throughout the State, with most clusters being identified in the more populated counties, and clusters less likely to occur near a NPL site.	No values of risk were reported	Exposure assessment: - - Outcome assessment: + Confounding control: - -	2: MODERATE/LOW
Gensburg et al, 2009 [67]	Cohort of residents. Mortality data	USA, Love Canal site	Former residents in homes built on waste site	Location, persistence and time-period of the residence homes and of the school in ascertained contaminated areas.	Hexachlorocyclohexanes, benzylchlorides, organic sulfur compounds, chlorobenzenes, and sodium sulfide/sulfhydrates.	There is not difference between the cohort and the reference population	Men: SMR= 1.00 (95%CI:0.82-1.21); Women: SMR= 0.87 (95%CI:0.69-1.08)	Exposure assessment: + + Outcome assessment: ++ Confounding control: ++	5: HIGH
Gensburg et al, 2009 [36]	Cohort of residents. Cancer incidence (Cancer Registry data)	USA, Love Canal site	Thesubjects living in the Love Canal site some time between 1940 and June 1981.	Location and the period of the residence in ascertained contaminated areas; the persistence at homes and in the school with ascertained contamination.	Hexachlorocyclohexanes, benzylchlorides, organic sulfur compounds, chlorobenzenes, and sodium sulfide/sulfhydrates.	There is not difference between the study cohort and the reference population	Men: SIR=1.02 (95%CI:0.72-1.01); Women: SIR=0.86 (95%CI:0.72-1.01)	Exposure assessment: + + Outcome assessment: + + Confounding control: + +	5: HIGH
Martuzzi et al, 2009 [33]	Ecological at municipal level. Regression analysis of mortality data and of prevalence of congenital anomalies	Italy, Campania Region	Residents in municipalities of Naples and Caserta Provinces	Residence in municipalities with different waste exposure index, based on: type of wastes, typologies of the site; % of population near the dumps	Not available	Significant trend of the percentage of the risk between the classes with different waste exposure index (from the lowest to the highest), among men. The trend is not observed among women.	Men: ERR=1.5 (95%CrI: 0.6-2.3); Women: ERR=1 (95%CrI:0-2.1)	Exposure assessment: - Outcome assessment: - - Confounding control: +	3: MODERATE
Fazzo et al, 2011 [69]	Ecological at municpal level. Regression analysis of cancer incidence (Cancer Registry data)	Italy, Campania Region	Residents in 35 municipalities served by the Cancer Registry	Residence in municipalities with different waste exposure index, based on: type of wastes, typologies of the site; % of population near the dumps	Not available	The trend between the different classes of waste exposure index (from the lowest to the highest) is not significant	RR of the trend: men= 1.014 (not signifcant); women=1.013 (not significant)	Exposure assessment: + Outcome assessment:+ Confounding control: +	4: MODERATE/HIGH
Fantini et al, 2012 [31]	Ecological at municipal level. Mortality and Hospital discharge	Italy, Sacco River Valley	Residents in municipalities around Sacco River	Residence in towns at different distance from the River and with high level of environmental contaminants	Heavy metals (Pb, Cr, Hg, Se) in soil and groundwater; β-HCH in diary products, fodder and soils. High levels of β-HCH in the blood of residents in the nearest areas from the river and using the wells	Among men excess of mortality and decrease of hospitalization for all cancers. In women mortality and hospitalization for all cancers are in decrease	Men, mortality: SMR=1.2 (95%CI:1.1-1.3); hospitalization: SHR=0.95(95%CI:0.87-1.02). Women: SMR=0.92 (95%CI:0.83-1.02); SHR=0.92(95%CI:0.86-0.98)	Exposure assessment: + Outcome assessment:+ Confounding control: - -	3: MODERATE
Garcia-Perez et al, 2013 [70]	Ecological at municpal level. Cancer mortality	Spain	Residents in municipality around (5km) the recovery or disposal of hazardous waste, including incinerators.	The distance of the centroid of the residence town (5km) from waste plant	Not available	Relative risk significantly increased in towns situated at <=5km from hazardous waste treatment installations as a whole, calculating using Besag-York-Mollié	Men: RR=1.08 (95%CrI:1.05-1.11). Women: SMR=1.03 (95%CrI:1.01-1.06)	Exposure assessment: - - Outcome assessment: - Confounding control:+	2: MODERATE/LOW
Pasetto et al, 2013 [30]	Cohort of residents. Mortality and cancer incidence (Cancer Registry data)	Italy, Ferrara	The subject residents in an area built on waste site, for at least 5 years.	Residence in the area built on waste site, for at least 5 years	Organic Chloro compounds, including Vinyl Chloride, in surface water and aquifers	There is not difference between the cohort and the reference population in mortality analysis. An increased incidence was observed.	SMR= 0.98 (90%CI:0.84-1.14); SIR=1.09 (90%CI:0.97-1.24)	Exposure assessment: + Outcome assessment:+ Confounding control: - -	4: MODERATE/HIGH
Digestive system cancers. Rate of evidence: Inadequate
Gensburg et al, 2009 [67]	Cohort of residents. Mortality data	USA, Love Canal site	Former residents in homes built on waste site	Location, persistence and time-period of the residence homes and of the school in ascertained contaminated areas.	Hexachlorocyclohexanes, benzylchlorides, organic sulfur compounds, chlorobenzenes, and sodium sulfide/sulfhydrates.	Excess was observed among women of study population, with respect to those of NY State; the excess was not observed among men	Men: SMR=0.89 (95%CI:0.57-1.31); Women: SMR=1.11 (95%CI:0.71-1.65)	Exposure assessment: + + Outcome assessment: ++ Confounding control: ++	5: HIGH
Gensburg et al, 2009 [36]	Cohort of residents. Cancer incidence (Cancer Registry data): ICD 150-159	USA, Love Canal site	The 6,181 subjects living in the Love Canal site some time between 1940 and June 1981.	Location and the period of the residence in ascertained contaminated areas; the persistence at homes and in the school with ascertained contamination.	Hexachlorocyclohexanes, benzylchlorides, organic sulfur compounds, chlorobenzenes, and sodium sulfide/sulfhydrates.	The incidence is higher among the women of the cohort then among those of NY State; no difference was reported among men	Men: SIR=0.98 (95%CI:0.69-1.36). Women: SIR=1.09 (95%CI:0.75-1.52)	Exposure assessment: + + Outcome assessment: + + Confounding control: + +	5: HIGH
Esophagus cancer. Rate of evidence: Inadequate
Comba et al, 2006 [66]	Ecological at muncipal level. Causes mortality and prevalence of congenital anomalies	Italy, Campania Region	People living in Naples and Caserta provinces (Campania Region)	Residence in municipalities aggregated in two provinces	Not available	Statistically significant excess in the Naples province, among women	Province of Naples: women: SMR=127.3 (p<0.05)	Exposure assessment:- - Outcomes assessment: - Confounding control: - -	2: MODERATE/LOW
Garcia-Perez et al, 2013 [70]	Ecological at municpal level. Cancer mortality	Spain	Residents in municipality around (5km) the recovery or disposal of hazardous waste, including incinerators.	The distance of the centroid of the residence town (5km) from waste plant	Not available	No statistically significant differences were observed in towns situated at <=5km from hazardous waste treatment installations as a whole, calculating using Besag-York-Mollié	Men: RR=1.01 (95%CrI:0.91-1.11); women: SMR=0.92 (95%CrI:0.74-1.13)	Exposure assessment: - - Outcome assessment: - Confounding control:+	2: MODERATE/LOW
Stomach cancer. Rate of evidence: Inadequate
Altavista et al, 2004 [65]	Ecological at municipal level. Mortality data.	Italy, Campania Region	Residents in three municipalities of Naples Province, with illegal hazardous waste dump sites	Residence in three municipalities	Not available	Decrease among men in one municipality (Villaricca), with respect to the reference population	Villaricca: men: SMR=56.1 (p<0.05)	Exposure assessment: - Outcome assessment: - Confounding control: -	2: MODERATE/LOW
Comba et, 2006 [66]	Ecological at muncipal level. Causes mortality and prevalence of congenital anomalies	Italy, Campania Region	People living in Naples and Caserta provinces (Campania Region)	Residence in municipalities aggregated in two provinces	Not available	Statistically significant excesses in Caserta province, among both genders	Province of Caserta: men: SMR=129.3 (p<0.05); women: SMR=118.2 (p<0.05).	Exposure assessment:- - Outcome assessment: - Confounding control: - -	2: MODERATE/LOW
Fazzo et al, 2008 [32]	Ecological at municipal level. Clustering analysis of causes mortality and prevalence of congenital anomalies	Italy, Campania Region	Residents in the municipalities of Naples and Caserta Provinces	Municipal residence	Not available	Significant clusters with the risk in excess among overall population and among men	Overall population: RR=1.33; Men: RR=1.31; both p-value<0.05	Exposure assessment: - - Outcome assessment: - Confounding control: +	2: MODERATE/LOW
Gensburg et al, 2009 [36]	Cohort of residents. Cancer incidence (Cancer Registry data)	USA, Love Canal site	The 6,181 subjects that lived in the Love Canal site some time between 1940 and June 1981.	Location and the period of the residence in ascertained contaminated areas; the persistence at homes and in the school with ascertained contamination.	Hexachlorocyclohexanes, benzylchlorides, organic sulfur compounds, chlorobenzenes, and sodium sulfide/sulfhydrates.	An increase in the incidence among men, not found among women	Men: SIR=1.19 (95%CI:0.39-2.78). Women: SIR=0.88 (95%CI:0.11-3.20)	Exposure assessment: + + Outcome assessment: + + Confounding control: + +	5: HIGH
Martuzzi et al, 2009 [33]	Ecological at municipal level. Regression analysis of mortality data and of prevalence of congenital anomalies	Italy, Campania Region	Residents in municipalities of Naples and Caserta Provinces	Residence in municipalities with different waste exposure index, based on: type of wastes, typologies of the site; % of population near the dumps	Not available	Significant trend of the percentage of the risk between different classes of the waste exposure index (from the lowest to the highest)	Men: ERR=5.2 (95%CrI: 1.8-8.7); Women: ERR=2.6 (95%CrI: (-1.7) - 7)	Exposure assessment: - Outcome assessment: - - Confounding control: +	3: MODERATE
Fazzo et al, 2011 [69]	Ecological at municpal level. Regression analysis of cancer incidence (Cancer Registry data)	Italy, Campania Region	Residents in the 35 municipalities served by the Cancer Registry	Residence in municipalities with different waste exposure index, based on: type of wastes, typologies of the site; % of population near the dumps	Not available	The trend between the different classes of waste exposure index (from the lowest to the highest) is increasing among women, not in men	Trend: men: RR= 0.99 (not signifcant); women: RR=1.067 (not significant)	Exposure assessment: + Outcome assessment:+ Confounding control: +	4: MODERATE/HIGH
Fantini et al, 2012 [31]	Ecological at municipal level. Mortality and Hospital discharge	Italy, Sacco River Valley	Residents in municipalities around Sacco River	Residence in towns at different distance from the River and with high level of environmental contaminants	Heavy metals (Pb, Cr, Hg, Se) in soil and groundwater; β-HCH in diary products, fodder and soils. High levels of β-HCH in the blood of residents in the nearest areas from the river and using the wells	Among women excesses of mortality and hospitalization were observed. Among men the increase is shown for mortality, not for morbidity	Men, mortality: SMR=1.5 (95%CI:1.1-1.99); hospitalization: SHR=0.84(95%CI:0.51-1.31). Women: SMR=1.08 (95%CI:0.71-1.58); SHR=1.12(95%CI:0.67-1.75)	Exposure assessment: + Outcome assessment:+ Confounding control: - -	3: MODERATE
Garcia-Perez et al, 2013 [70]	Ecological at municpal level. Cancer mortality	Spain	Residents in municipality around (5km) the recovery or disposal of hazardous waste, including incinerators.	The distance of the centroid of the residence town (5km) from waste plant	Not available	Excesses were observed among both genders in towns situated at <=5km from hazardous waste treatment installations as a whole, calculating using Besag-York-Mollié	Men: RR=1.18 (95%CrI:1.09-1.28). Women: SMR=1.16 (95%CrI:1.06-1.27)	Exposure assessment: - - Outcome assessment: - Confounding control:+	2: MODERATE/LOW
Pasetto et al, 2013 [30]	Cohort of residents. Mortality and cancer incidence (Cancer Registry data)	Italy, Ferrara	The subject residents in an area built on waste site, for at least 5 years.	Residence in the area built on waste site, for at least 5 years	Organic Chloro compounds, including Vinyl Chloride, in surface water and aquifers	The analysis were performed in the overall population. Excesses of mortality and morbidity in cohort population were found	SMR=1.32 (90%CI:0.72-2.24); SIR=1.30 (90%CI:0.70-2.20)	Exposure assessment: + Outcome assessment:+ Confounding control: - -	4: MODERATE/HIGH
Fazzo et al, 2014 [71]	Meta-analysis of municipal mortality	Italy, National Priority Contaminated sites	Residents in National Priority Contaminated sites (NPCSs), with mention of waste sites	Residence in NPCSs with controlled (class 1) and illegal (Class 2) hazardous waste sites	Not available	Excesses among both genders of mortality in the class of NPCSs with illegal hazardous waste sites	Men: SMR=1.05 (95%CI:0.89-1.24). Women: SMR=1.06 (95%CI:0.97-1.16)	Exposure assessment: - Outcome assessment: - Confounding control: +	3: MODERATE
Colon-rectum cancer. Rate of evidence: Inadequate
Fantini et al, 2012 [31]	Ecological at municipal level. Mortality and Hospital discharge	Italy, Sacco River Valley	Residents in municipalities around Sacco River	Residence in towns at different distance from the River and with high level of environmental contaminants	Heavy metals (Pb, Cr, Hg, Se) in soil and groundwater; β-HCH in diary products, fodder and soils. High levels of β-HCH in the blood of residents in the nearest areas from the river and using the wells	Among men excesses of mortality and hospitalization; both in decreasing among women	Men: mortality: SMR=1.25 (95%CI:0.98-1.57); hospitalization SHR=1.08 (95%CI:0.85-1.35). Women: SMR=0.77 (95%CI:0.56-1.05); SHR=0.72 (95%CI:0.52-0.98)	Exposure assessment: + Outcome assessment:+ Confounding control: - -	3: MODERATE
Garcia-Perez et al, 2013 [70]	Ecological at municpal level. Cancer mortality	Spain	Residents in municipality around (5km) the recovery or disposal of hazardous waste, including incinerators.	The distance of the centroid of the residence town (5km) from waste plant	Not available	Relative risk is increased in both genders of towns situated at <=5km from hazardous waste treatment installations as a whole, calculating using Besag-York-Mollié	Men: RR=1.12 (95%CrI:1.06-1.18). Women: SMR=1.04 (95%CrI:0.98-1.10)	Exposure assessment: - - Outcome assessment: - Confounding control:+	2: MODERATE/LOW
Pasetto et al, 2013 [30]	Cohort of residents. Mortality and cancer incidence (Cancer Registry data)	Italy, Ferrara	The subject residents in an area built on waste site, for at least 5 years.	Residence in the area built on waste site, for at least 5 years	Organic Chloro compounds, including Vinyl Chloride, in surface water and aquifers	There are not differences between the cohort and the reference population	SMR=1.02 (90%CI:0.59-1.66); SIR=0.93 (90%CI:0.64-1.29)	Exposure assessment: + Outcome assessment:+ Confounding control: - -	4: MODERATE/HIGH
Colon cancer. Rate of evidence: Inadequate
Gensburg et al, 2009 [36]	Cohort of residents. Cancer incidence (Cancer Registry data)	USA, Love Canal site	The 6,181 subjects that lived in the Love Canal site some time between 1940 and June 1981.	Location and the period of the residence in ascertained contaminated areas; the persistence at homes and in the school with ascertained contamination.	Hexachlorocyclohexanes, benzylchlorides, organic sulfur compounds, chlorobenzenes, and sodium sulfide/sulfhydrates.	There are not differences between the cohort and reference population	Men: SIR=0.81 (95%CI:0.42-1.42). Women: SIR=0.96 (95%CI:0.52-1.61)	Exposure assessment: + + Outcome assessment: + + Confounding control: + +	5: HIGH
Rectum cancer. Rate of evidence: Inadequate
Gensburg et al, 2009 [36]	Cohort of residents. Cancer incidence (Cancer Registry data)	USA, Love Canal site	The 6,181 subjects that lived in the Love Canal site some time between 1940 and June 1981.	Location and the period of the residence in ascertained contaminated areas; the persistence at homes and in the school with ascertained contamination.	Hexachlorocyclohexanes, benzylchlorides, organic sulfur compounds, chlorobenzenes, and sodium sulfide/sulfhydrates.	Increase in both genders of the cohort	Men: SIR=1.06 (95%CI:0.46-2.08); women: SIR=1.57 (95%CI:0.72-2.98)	Exposure assessment: + + Outcome assessment: + + Confounding control: + +	5: HIGH
Liver cancer. Rate of evidence: Limited
Altavista et al, 2004 [65]	Ecological at municipal level. Mortality data.	Italy, Campania Region	Residents in three municipalities of Naples Province, with illegal hazardous waste dump sites	Residence in three municipalities	Not available	Excess among women of one of the investigated municipalties (Giugliano), a decrease among the women of another municipality (Villaricca)	Women in Giugliano town: SMR=181.1 (p<0.05); in Villaricca: SMR=36.8 (p<0.05)	Exposure assessment: - Outcome assessment: - Confounding control: -	2: MODERATE/LOW
Senior et al, 2004 [72]	Descriptive. Mortality data	Italy, Naples	Residents in a District of Naples and in the territory of Health Unit Agency of Naples	Area with putative contamination due to diffused waste landfills	Not available	Descriptive comparison among standardized rates in 4 areas (district n.73, ASL NA4, Campania region, Italy) without any quantitative indicators.	Death rates 2 times higher in study areas, than in reference populations. Men: rates in District 73: 35.9/100,000; in ASL NA: 38.4/100,000. Women: 20.5/100,000 in District; 20.8/100,000 in ASL NA	Exposure assessment: - - Outcome assessment: - - Confounding control: - -	1: LOW
Minichilli et al, 2005 [73]	Ecological. Mortality data	Italy, Tuscany	Residents in areas including municipalities located < 5 km from 6 landfill sites	Residence in pool of municipalities and in selected municipalities	Not available	Excess in both genders in the multisite pool, excess among males in a single site and among females in one another site.	All areas as a whole: males: SMR=1.16 (95%CI:1.04-1.28); females: SMR=1.09 (95%CI:0.97-1.23). In one site: males: SMR=1.49 (95%CI:1.13-1.95). In another site: women: SMR=2.13 (95%CI:1.02-4.47)	Exposure assessment: - Outcomes assessment: - - Confounding control: +	3: MODERATE
Comba et al, 2006 [66]	Ecological at muncipal level. Causes mortality and prevalence of congenital anomalies	Italy, Campania Region	People living in Naples and Caserta provinces (Campania Region)	Residence in municipalities aggregated in two provinces	Not available	Excesses in both genders in the province of Naples	Province of Naples: men: SMR=117.6 (p<0.05); women: SMR=114.1 (p<0.05)	Exposure assessment:- - Outcomes assessment: - Confounding control: - -	2: MODERATE/LOW
Fazzo et al, 2008 [32]	Ecological at municipal level. Clustering analysis of causes mortality and prevalence of congenital anomalies	Italy, Campania Region	Residents in the municipalities of Naples and Caserta Provinces	Municipal residence	Not available	Significant clusters (p-value<0.05) with the risk in excess	Several significant clusters: Men: RR=1.61; RR=2.46; RR=3.34; RR=2.12. Women: RR=2.23; RR=1.26; RR=1.26	Exposure assessment: - - Outcome assessment: - - Confounding control: +	2: MODERATE/LOW
Martuzzi et al, 2009 [33]	Ecological at municipal level. Regression analysis of mortality data and of prevalence of congenital anomalies	Italy, Campania Region	Residents in municipalities of Naples and Caserta Provinces	Residence in municipalities with different waste exposure index, based on: type of wastes, typologies of the site; % of population near the dumps	Not available	Significant trend of percentage of relative risks, in both genders from Class I (less exposed) to Class V (the most exposed) municipalities	Men: ERR=4.3 (95%CI: 1-7.7). Women: ERR=6.6 (95%CI:2.8-10.5)	Exposure assessment: - Outcome assessment: - - Confounding control: +	3: MODERATE
Fazzo et al, 2011 [69]	Ecological at municpal level. Regression analysis of cancer incidence (Cancer Registry data)	Italy, Campania Region	Residents in 35 municipalities served by the Cancer Registry	Residence in municipalities with different waste exposure index, based on: type of wastes, typologies of the site; % of population near the dumps	Not available	Increased trend of relative risk, from different classes of waste exposure index (from less exposed to the most exposed), among men and women	Men: RR= 1.045; women: RR=1.030 (both not significant)	Exposure assessment: + Outcome assessment:+ Confounding control: +	4: MODERATE/HIGH
Fantini et al, 2012 [31]	Ecological at municipal level. Mortality and Hospital discharge (ICD:155-156: liver and biliary ducts cancers)	Italy, Sacco River Valley	Residents in municipalities around Sacco River	Residence in towns at different distance from the River and with high level of environmental contaminants	Heavy metals (Pb, Cr, Hg, Se) in soil and groundwater; β-HCH in diary products, fodder and soils. High levels of β-HCH in the blood of residents in the nearest areas from the river and using the wells	There are no differences in mortality and hospitalization (people discharged) among both genders	Men: mortality: SMR=1.01 (95%CI:0.7-1.41); hospitalization: SHR=0.69(95%CI:0.40-1.12). Women: SMR=1.24 (95%CI:0.86-1.74); SHR=1.06(95%CI:0.62-1.7)	Exposure assessment: + Outcome assessment:+ Confounding control: - -	3: MODERATE
Garcia-Perez et al, 2013 [70]	Ecological at municpal level. Cancer mortality	Spain	Residents in municipality around (5km) the recovery or disposal of hazardous waste, including incinerators.	The distance of the centroid of the residence town (5km) from waste plant	Not available	Increased relative risk in towns situated at <=5km from hazardous waste treatment installations as a whole, calculating using Besag-York-Mollié	Men: RR=1.17 (95%CrI:1.05-1.30). Women: SMR=1.20 (95%CrI:1.02-1.40)	Exposure assessment: - - Outcome assessment: - Confounding control:+	2: MODERATE/LOW
Pasetto et al, 2013 [30]	Cohort of residents. Mortality and cancer incidence (Cancer Registry data)	Italy, Ferrara	The subject residents in an area built on waste site, for at least 5 years.	Residence in the area built on waste site, for at least 5 years	Organic Chloro compounds, including Vinyl Chloride, in surface water and aquifers	The analisys were performed in overall population. There is no excess in mortality for liver cancer in the cohort, but there is an excess for the incidence of liver cancer	SMR=0.85 (90%CI:0.46-1.45); SIR=1.35 (90%CI:0.67-2.43)	Exposure assessment: + Outcome assessment:+ Confounding control: - -	4: MODERATE/HIGH
Fazzo et al, 2014 [71]	Meta-analysis of municipal mortality	Italy, National Priority Contaminated sites	Residents in National Priority Contaminated sites (NPCSs), with mention of waste sites	Residence in NPCSs with controlled (class 1) and illegal (Class 2) hazardous waste sites	Not available	Excesses among both genders of mortality in the class of NPCSs with illegal hazardous waste sites	Men: SMR=1.14 (95%CI:1.05-1.23). Women: SMR=1.22 (95%CI:1.09-1.36)	Exposure assessment: - Outcome assessment: - Confounding control: +	3: MODERATE
Biliary duct cancer. Rate of evidence: Inadequate
Fazzo et al, 2011 [69]	Ecological at municpal level. Regression analysis of cancer incidence (Cancer Registry data)	Italy, Campania Region	Residents in 35 municipalities served by the Cancer Registry	Residence in municipalities with different waste exposure index, based on: type of wastes, typologies of the site; % of population near the dumps	Not available	The trend of the relative risk between the different classes of waste exposure index (from the lowest to the highest) is increased among men and women	Trend: men: RR= 1.074; women: RR=1.019 (both not significant)	Exposure assessment: + Outcome assessment:+ Confounding control: +	4: MODERATE/HIGH
Hepatobiliary cancer. Rate of evidence: Inadequate
Jarup et al, 2002 [74]	Geographical study at post-code level	Great Bretain	People living within 2 km radius of 9,565 landfill sites that were operational at some time from 1982 to 1997.	The distance of residential post-code centroid from landfill: people living within 2 km radius of landfill site were consider exposed.	Volatile organic compounds, pesticides, solvents, and heavy metals	No excess risk of hepatobiliary cancer in populations living within 2 km of landfill sites. The results were similar if the analysis were restricted to landfill sites licensed to carry special (hazardous) waste.	RR=0.98 (99%CI:0.93-1.04)	Exposure assessment: - Outcome assessment:+ Confounding control: -	3: MODERATE
Gallbladder cancer. Rate of evidence: Inadequate
Garcia-Perez et al, 2013 [70]	Ecological at municpal level. Cancer mortality	Spain	Residents in municipality around (5km) the recovery or disposal of hazardous waste, including incinerators.	The distance of the centroid of the residence town (5km) from waste plant	Not available	Significant increased Relative risk in towns situated at <=5km from hazardous waste treatment installations as a whole, calculating using Besag-York-Mollié	Men: RR=1.26 (95%CrI:1.08-1.45). Women: SMR=1.02 (95%CrI:0.902-1.15)	Exposure assessment: - - Outcome assessment: - Confounding control:+	2: MODERATE/LOW
Pancreas cancer. Rate of evidence: Inadequate
Fantini et al, 2012 [31]	Ecological at municipal level. Mortality and Hospital discharge	Italy, Sacco River Valley	Residents in municipalities around Sacco River	Residence in towns at different distance from the River and with high level of environmental contaminants	Heavy metals (Pb, Cr, Hg, Se) in soil and groundwater; β-HCH in diary products, fodder and soils. High levels of β-HCH in the blood of residents in the nearest areas from the river and using the wells	The mortality and hospitalization (people discharged) among men were increased; not among women	Men, mortality: SMR=1.07(95%CI:0.69-1.6); hospitalization: SHR=1.16(95%CI:0.65-1.91). Women: SMR=0.9 (95%CI:0.56-1.37); SHR=0.98(95%CI:0.52-1.68)	Exposure assessment: + Outcome assessment:+ Confounding control: - -	3: MODERATE
Larynx cancer. Rate of evidence: Inadequate
Altavista et al, 2004 [65]	Ecological at municipal level. Mortality data.	Italy, Campania Region	Residents in three municipalities of Naples Province, with illegal hazardous waste dump sites	Residence in three municipalities	Not available	Excesses among women in municipality of Giugliano and among men in Qualiano town	Giugliano: Women: SMR=339.4; Qualiano: Men: SMR=211.9; (both with p-value<0.05)	Exposure assessment: - Outcome assessment: - Confounding control: -	2: MODERATE/LOW
Comba et, 2006 [66]	Ecological at muncipal level. Causes mortality and prevalence of congenital anomalies	Italy, Campania Region	People living in Naples and Caserta provinces (Campania Region)	Residence in municipalities aggregated in two provinces	Not available	Excess among men in Naples province.	Province of Naples: men: SMR=111.8 (p<0.05)	Exposure assessment:- - Outcomes assessment: - Confounding control: - -	2: MODERATE/LOW
Fantini et al, 2012 [31]	Ecological at municipal level. Mortality and Hospital discharge	Italy, Sacco River Valley	Residents in municipalities around Sacco River	Residence in towns at different distance from the River and with high level of environmental contaminants	Heavy metals (Pb, Cr, Hg, Se) in soil and groundwater; β-HCH in diary products, fodder and soils. High levels of β-HCH in the blood of residents in the nearest areas from the river and using the wells	Mortality and hospitalization (people discharged) among men were increased; one female case was observed	Men, mortality: SMR=1.8 (95%CI:1.01-2.96); hospitalization: SHR=1.68 (95%CI:1.02-2.59). Women: one case observed in mortality and one in morbidity analysis	Exposure assessment: + Outcome assessment:+ Confounding control: - -	3: MODERATE
Respiratory system cancers. Rate of evidence: Inadequate
Gensburg et al, 2009 [67]	Cohort of residents. Mortality data	USA, Love Canal site	Former residents in homes built on waste site	Location, persistence and time-period of the residence homes and of the school in ascertained contaminated areas.	Hexachlorocyclohexanes, benzylchlorides, organic sulfur compounds, chlorobenzenes, and sodium sulfide/sulfhydrates.	There are not differences in cohort for either reference populations	Comparison with NY State: Men: SMR=0.97 (95%CI:0.68-1.34). Women: SMR=0.99 (95%CI:0.61-1.52)	Exposure assessment: + + Outcome assessment: + + Confounding control: + +	5: HIGH
Respiratory and intrathoracic organ cancer (ICD 160-165). Rate of evidence: Inadequate
Gensburg et al, 2009 [36]	Cohort of residents. Cancer incidence (Cancer Registry data)	USA, Love Canal site	The 6,181 subjects that lived in the Love Canal site some time between 1940 and June 1981.	Location and the period of the residence in ascertained contaminated areas; the persistence at homes and in the school with ascertained contamination.	Hexachlorocyclohexanes, benzylchlorides, organic sulfur compounds, chlorobenzenes, and sodium sulfide/sulfhydrates.	There is an increase in men, not observed among women	Men: SIR=1.18 (95%CI:0.86-1.59). Women: SIR=0.87 (95%CI:0.53-1.37)	Exposure assessment: + + Outcome assessment: + + Confounding control: + +	5: HIGH
Oral and pharyngeal cancer. Rate of evidence: Inadequate
Garcia-Perez et al, 2013 [70]	Ecological at municpal level. Cancer mortality	Spain	Residents in municipality around (5km) the recovery or disposal of hazardous waste, including incinerators.	The distance of the centroid of the residence town (5km) from waste plant	Not available	Increased Relative risk among both genders, in towns situated at <=5km from hazardous waste treatment installations as a whole, calculating using Besag-York-Mollié	Men: RR=1.03 (95%CrI:0.94-1.13). Women: RR=1.09 (95%CrI:0.94-1.26)	Exposure assessment: - - Outcome assessment: - Confounding control:+	2: MODERATE/LOW
Trachea, bronchus and lung cancer. Rate of evidence: Inadequate
Altavista et al, 2004 [65]	Ecological at municipal level. Mortality data.	Italy, Campania Region	Residents in three municipalities of Naples Province, with illegal hazardous waste dump sites	Residence in three municipalities	Not available	Excess in men in one municipality (Giugliano) and among both genders in another (Villaricca)	Giugliano: men: SMR=121.9. Villaricca: men: SMR=120.9, Women: SMR= 176.9. All with p-value<0.05	Exposure assessment: - Outcome assessment: - Confounding control: -	2: MODERATE/LOW
Comba et, 2006 [66]	Ecological at muncipal level. Causes mortality and prevalence of congenital anomalies	Italy, Campania Region	People living in Naples and Caserta provinces (Campania Region)	Residence in municipalities aggregated in two provinces	Not available	Excess in both genders in the province of Naples	Province of Naples: in men: SMR=114.1 (p<0.05); in women: SMR=126.5 (p<0.05)	Exposure assessment:- - Outcomes assessment: - Confounding control: - -	2: MODERATE/LOW
Fazzo et al, 2008 [32]	Ecological at municipal level. Clustering analysis of causes mortality and prevalence of congenital anomalies	Italy, Campania Region	Residents in the municipalities of Naples and Caserta Provinces	Municipal residence	Not available	Significant clusters with the risk in excess among overall population and among men	Overall population: RR=1.30; RR=1.15. Men: RR=1.31; RR=1.22, (all with p-value<0.05)	Exposure assessment: - - Outcome assessment: - Confounding control: +	2: MODERATE/LOW
Gensburg et al, 2009 [36]	Cohort of residents. Cancer incidence (Cancer Registry data)	USA, Love Canal site	The 6,181 subjects that lived in the Love Canal site some time between 1940 and June 1981.	Location and the period of the residence in ascertained contaminated areas; the persistence at homes and in the school with ascertained contamination.	Hexachlorocyclohexanes, benzylchlorides, organic sulfur compounds, chlorobenzenes, and sodium sulfide/sulfhydrates.	There is an increase in men, not observed among women	Men: SIR=1.20 (95%CI:0.85-1.64). Women: SIR=0.94 (95%CI:0.57-1.47)	Exposure assessment: + + Outcome assessment: + + Confounding control: + +	5: HIGH
Martuzzi et al, 2009 [33]	Ecological at municipal level. Regression analysis of mortality data and of prevalence of congenital anomalies	Italy, Campania Region	Residents in municipalities of Naples and Caserta Provinces	Residence in municipalities with different waste exposure index, based on: type of wastes, typologies of the site; % of population near the dumps	Not available	Significant trend of the percentage of the risk from the class I to the Class 5 of the waste exposure index	Men: ERR=4.9 (95%CI: 3.4-6.4); Women: ERR=16.8 (95%CI: 12.6-21.2)	Exposure assessment: - Outcome assessment: - - Confounding control: +	3: MODERATE
Neuberger et al, 2009 [75]	Ecological at municipal level. Mortality	USA, Ottawa: Tar Creek Site	Residents in Ottawa County and the residents in cities included in Tar Creek SuperFund site	The residence in municipality included in the SuperFund site	Pb, Zn, Cd in wastes and in soil; Pb and Cd in surface waters and in groundwater. Elevated Pb blood levels in children living in exposed area	Mortality is in excess among women living in exposed cities, with respect to those living in unexposed cities of the County; not difference was reported in men	Men: SMR=87.2 (95%CI:35.1-1425.1); Women: SMR=120.8 (95%CI:48.6-248.9)	Exposure assessment: + Outcome ass :- - Confounding control: - -	2: MODERATE/LOW
Fazzo et al, 2011 [69]	Ecological at municpal level. regression analysis of cancer incidence (Cancer Registry data)	Italy, Campania Region	Residents in 35 municipalities served by the Cancer Registry	Residence in municipalities with different waste exposure index, based on: type of wastes, typologies of the site; % of population near the dumps	Not available	The trend between the different class of waste exposure index (from the lowest to the highest) is increased among men, not in women	RR of the trend: men= 1.014 (not signifcant); women=0.996 (not significant)	Exposure assessment: + Outcome assessment:+ Confounding control: +	4: MODERATE/HIGH
Fantini et al, 2012 [31]	Ecological at municipal level. Mortality and Hospital discharge	Italy, Sacco River Valley	Residents in municipalities around Sacco River	Residence in towns at different distance from the River and with high level of environmental contaminants	Heavy metals (Pb, Cr, Hg, Se) in soil and groundwater; β-HCH in diary products, fodder and soils. High levels of β-HCH in the blood of residents in the nearest areas from the river and using the wells	Mortality and hospitalization (people discharged) among men were in increase vs reference population; not in women	Men, mortality: SMR=1.24(95%CI:1.07-1.43); hospitalization: SHR=1.11(95%CI:0.9-1.37). Women: SMR=0.89 (95%CI:0.65-1.2); SHR=1 (95%CI:0.67-1.44)	Exposure assessment: + Outcome assessment:+ Confounding control: - -	3: MODERATE
Garcia-Perez et al, 2013 [70]	Ecological at municpal level. Cancer mortality	Spain	Residents in municipality around (5km) the recovery or disposal of hazardous waste, including incinerators.	The distance of the centroid of the residence town (5km) from waste plant	Not available	Relative risk in excess among men in towns situated at <=5km from hazardous waste treatment installations as a whole, calculating using Besag-York-Mollié	Men: RR=1.12 (95%CrI:1.06-1.18). Women: RR=0.92 (95%CrI:0.84-1.00)	Exposure assessment: - - Outcome assessment: - Confounding control:+	2: MODERATE/LOW
Pasetto et al, 2013 [30]	Cohort of residents. Mortality and cancer incidence (Cancer Registry data)	Italy, Ferrara	The subject residents in an area built on waste site, for at least 5 years.	Residence in the area built on waste site, for at least 5 years	Organic Chloro compounds, including Vinyl Chloride, in surface water and aquifers	Mortality and incidence of lung cancer increased in the cohort	SMR=1.31 (90%CI:0.94-1.78); SIR=1.19 (90%CI:0.85-1.64)	Exposure assessment: + Outcome assessment:+ Confounding control: - -	4: MODERATE/HIGH
Fazzo et al, 2014 [71]	Meta-analysis of municipal mortality	Italy, National Priority Contaminated sites	residents in National Priority Contaminated sites (NPCSs), with mention of waste sites	residence in NPCSs with controlled (class 1) and illegal (Class 2) hazardous waste sites	Not available	Excess of mortality in men of the class of municipalities with illegal hazardous waste sites, not found among women	Men: SMR=1.13 (95%CI:1.04-1.23). Women: SMR=0.98 (95%CI:0.90-1.06)	Exposure assessment: - Outcome assessment: - Confounding control: +	3: MODERATE
Cancers of pleura. Rate of evidence: Inadequate
Altavista et al, 2004 [65]	Ecological at municipal level. Mortality data.	Italy, Campania Region	Residents in three municipalities of Naples Province, with illegal hazardous waste dump sites	Residence in three municipalities	Not available	Excess of in both genders in the municipality of Giugliano and in men in the municipality of Villaricca.	Giugliano: men: SMR=267.8; women: SMR= 370.1. Villaricca: men: SMR=432.7. (All p-value<0.05)	Exposure assessment: - Outcome assessment: - Confounding control: -	2: MODERATE/LOW
Comba et, 2006 [66]	Ecological at muncipal level. Causes mortality and prevalence of congenital anomalies	Italy, Campania Region	People living in Naples and Caserta provinces (Campania Region)	Residence in municipalities aggregated in two provinces	Not available	Excesses in both genders in Naples Province, no excess in Caserta province	Province of Naples: men: SMR=132.9; in women: SMR=125.8 (both p-value<0.05)	Exposure assessment:- - Outcomes assessment: - Confounding control: - -	2: MODERATE/LOW
Fantini et al, 2012 [31]	Ecological at municipal level. Mortality and Hospital discharge	Italy, Sacco River Valley	Residents in municipalities around Sacco River	Residence in towns at different distance from the River and with high level of environmental contaminants	Heavy metals (Pb, Cr, Hg, Se) in soil and groundwater; β-HCH in diary products, fodder and soils. High levels of β-HCH in the blood of residents in the nearest areas from the river and using the wells	Significant increases of mortality (SMR) among men and of females hospitalization (SHR) were observed.	Men: SMR=3.08 (95%CI:1.24-6.35); SHR=0.98(95%CI:0.12-3.52). Women: SMR=0.83 (95%CI:0.02-4.63); SHR=1.1 (95%CI:0.03-6.15)	Exposure assessment: + Outcome assessment:+ Confounding control: - -	3: MODERATE
Garcia-Perez et al, 2013 [70]	Ecological at municpal level. Cancer mortality	Spain	Residents in municipality around (5km) the recovery or disposal of hazardous waste, including incinerators.	The distance of the centroid of the residence town (5km) from waste plant	Not available	Increased Relative risk among both genders in towns situated at <=5km from hazardous waste treatment installations as a whole, calculating using Besag-York-Mollié	Men: RR=1.84 (95%CrI:1.39-2.40). Women: RR=1.52 (95%CrI:1.04-2.14)	Exposure assessment: - - Outcome assessment: - Confounding control:+	2: MODERATE/LOW
Skin cancers. Rate of evidence: Inadequate
Garcia-Perez et al, 2013 [70]	Ecological at municpal level. Cancer mortality	Spain	Residents in municipality around (5km) the recovery or disposal of hazardous waste, including incinerators.	The distance of the centroid of the residence town (5km) from waste plant	Not available	Relative risk increased among men, not in females, in towns situated at <=5km from hazardous waste treatment installations as a whole, calculating using Besag-York-Mollié	Men: RR=1.23 (95%CrI:0.99-1.50). Women: RR=0.97 (95%CrI:0.75-1.23)	Exposure assessment: - - Outcome assessment: - Confounding control:+	2: MODERATE/LOW
Connective and soft tissues cancers. Rate of evidence: Inadaquate
Fazzo et al, 2008 [32]	Ecological at municipal level. Clustering analysis of causes mortality and prevalence of congenital anomalies	Italy, Campania Region	Residents in the municipalities of Naples and Caserta Provinces	Municipal residence	Not available	Not significant clusters (p-value<0.05) with the risk in excess were found	No clusters	Exposure assessment: - - Outcome assessment: - - Confounding control: +	2: MODERATE/LOW
Gensburg et al, 2009 [67]	Cohort of residents. Mortality data (including bone and skin)	USA, Love Canal site	Former residents in homes built on waste site	Location, persistence and time-period of the residence homes and of the school in ascertained contaminated areas.	Hexachlorocyclohexanes, benzylchlorides, organic sulfur compounds, chlorobenzenes, and sodium sulfide/sulfhydrates.	Decrease was observed in women of cohort, with respect to NY State. Male cases were not observed	Comparison with NYS: Women: SMR=0.54 (95%CI:0.28-0.95); men: 0 cases	Exposure assessment: + + Outcome assessment: ++ Confounding control: ++	5: HIGH
Martuzzi et al, 2009 [33]	Ecological at municipal level. Regression analysis of mortality data and of prevalence of congenital anomalies	Italy, Campania Region	Residents in municipalities of Naples and Caserta Provinces	Residence in municipalities with different waste exposure index, based on: type of wastes, typologies of the site; % of population near the dumps	Not available	Significant incresed trend of the percentage of the risk from the lowest waste exposure index class to the highest index class among men, in decreasing in women	Men: ERR=4.7 (95%CI: -9.0-20.0); Women: ERR= - 3.2 (95%CI: (-15.9) - 11.5)	Exposure assessment: - Outcome assessment: - - Confounding control: +	3: MODERATE
Fazzo et al, 2011 [69]	Ecological at municpal level. Regression analysis of cancer incidence (Cancer Registry data): Connective and soft tissues cancer and morphological classified Soft Tissue Sarcomas (STS).	Italy, Campania Region	Residents in 35 municipalities served by the Cancer Registry	Residence in municipalities with different waste exposure index, based on: type of wastes, typologies of the site; % of population near the dumps	Not available	Not significant decreased trend between different classes of waste exposure index, among both genders, for both outcomes.	Connective and soft tissues cancers: Men: RR= 0.742; women: RR=0.92. Morphological defined STS: men: RR= 0.949; women: RR=0.946. (All non significant)	Exposure assessment: + Outcome assessment:+ Confounding control: +	4: MODERATE/HIGH
Fantini et al, 2012 [31]	Ecological at municipal level. Mortality and Hospital discharge (ICD 9rev: 171)	Italy, Sacco River Valley	Residents in municipalities around Sacco River	Residence in towns at different distance from the River and with high level of environmental contaminants	Heavy metals (Pb, Cr, Hg, Se) in soil and groundwater; β-HCH in diary products, fodder and soils. High levels of β-HCH in the blood of residents in the nearest areas to the river and using the wells	There is not difference between study and reference populations; the only increase observed in mortality among women was based on 2 cases	Men: mortality: SMR=1 (95%CI:0.12-3.61); hospitalization SHR=0.76(95%CI:0.16-2.23). Women: SMR=1.11 (95%CI:0.13-3.99); SHR=0.92 (95%CI:0.86-0.98)	Exposure assessment: + Outcome assessment:+ Confounding control: - -	3: MODERATE
Benedetti et al, 2015 [76]	Ecological at municipal level. Cancer incidence of morphological classified Soft Tissue Sarcomas (STS)	Italy, Campania Region	Residents in 35 municipalities served by the Cancer Registry	Residence in municipalities with different waste exposure index, based on: type of wastes, typologies of the site; % of population near the dumps	Not available	Not significant increase was found other than for GISTs in adult population (aged 29-89), in both genders combined and in males	Both genders combined: SIR=2.04 (95%CI: 1.26–3.11); men: SIR=2.20 (95% CI: 1.10–3.94)	Exposure assessment: - Outcome assessment: + + Confounding control: - -	2: MODERATE/LOW
Bone, connective tissue, skin, breast cancers (ICD 170-175). Rate of evidence: Inadequate
Gensburg et al, 2009 [36]	Cohort of residents. Cancer incidence (Cancer Registry data)	US: Love canal site	The 6,181 subjects that lived in the Love Canal site some time between 1940 and June 1981.	location and the period of the residence in ascertained contaminated areas; the persistence at homes and in the school with ascertained contamination.	Hexachlorocyclohexanes (e.g., lindane), benzylchlorides, organic sulfur compounds (e.g., lauryl mercaptans), chlorobenzenes, and sodium sulfide/sulfhydrates.	The incidence is decreased in the study cohort with respect to the reference population, in both genders	Men: SIR=0.84 (95%CI:0.61-1.11). Women: SIR=0.49 (95%CI:0.10-1.43)	Exposure assessment: + + Outcome assessment: + + Confounding control: + +	5: HIGH
Breast cancer. Rate of evidence: Limited
Minichilli et al, 2005 [73]	Ecological. Mortality data	Italy, Tuscany	Residents in areas including municipalities located < 5 km from 6 landfill sites	Residence in pool of municipalities and in selected municipalities	Not available	Excess in females in the whole area	In women of all areas as a whole: SMR=1.09 (95%CI:1.02-1.19)	Exposure assessment: - Outcomes assessment: - - Confounding control: +	3: MODERATE
Comba et, 2006 [66]	Ecological at muncipal level. Causes mortality and prevalence of congenital anomalies	Italy, Campania Region	People living in Naples and Caserta provinces (Campania Region)	Residence in municipalities aggregated in two provinces	Not available	The analysis were performed only among women: excess of mortality in the province of Naples was found	Province of Naples: women: SMR=110.7 (p<0.05)	Exposure assessment:- - Outcomes assessment: - Confounding control: - -	2: MODERATE/LOW
Gensburg et al, 2009 [36]	Cohort of residents. Cancer incidence (Cancer Registry data)	USA, Love Canal site	The 6,181 subjects that lived in the Love Canal site some time between 1940 and June 1981.	Location and period of the residence in ascertained contaminated areas; the persistence at homes and in the schools with ascertained contamination.	Hexachlorocyclohexanes,benzylchlorides, organic sulfur compounds,chlorobenzenes, and sodium sulfide/sulfhydrates.	The analysis was performed only in females. No excess was found in cohort population.	Women: SIR=0.82 (95%CI:0.59-1.10)	Exposure assessment: + + Outcome assessment: + + Confounding control: + +	5: HIGH
Fantini et al, 2012 [31]	Ecological at municipal level. Mortality and Hospital discharge	Italy, Sacco River Valley	Residents in municipalities around Sacco River	Residence in towns at different distance from the River and with high level of environmental contaminants	Heavy metals (Pb, Cr, Hg, Se) in soil and groundwater; β-HCH in diary products, fodder and soils. High levels of β-HCH in the blood of residents in the nearest areas to the river and using the wells	The analysis was performed only among women. No excess was found in mortality analysis; the incidence was increased	Women: SMR=0.89 (95%CI:0.67-1.16); SHR=1.05 (95%CI:0.88-1.25)	Exposure assessment: + Outcome assessment:+ Confounding control: - -	3: MODERATE
Lu et al, 2014 [42]	Ecological at zip-code level. Hospital discharge rate for breast cancer	USA, New York State	Inpatients upon hospital discharge from the years 1993 to 2008, in New York State.	The residence in zip-code with hazardous waste site with and without VOCs	Persistent organic pollutants (POPs), Volatile Organic Compounds (VOCs) and other forms of waste (metals, acids, phthalates, waste oils, radioactivity, etc.).	Excess of relative risk of zip-code with VOCs vs zip-codes without VOCs, in women	RR=1.06 (95%CI:1.01-1.11)	Exposure assessment: - Outcome assessment:- Confounding control: +	3: MODERATE
Genitourinary tract cancer. Rate of evidence: Inadequate
Gensburg et al, 2009 [67]	Cohort of residents. Mortality data	USA, Love Canal site	Former residents in homes built on waste site	Location, persistence and time-period of the residence homes and of the school in ascertained contaminated areas.	Hexachlorocyclohexanes, benzylchlorides, organic sulfur compounds, chlorobenzenes, and sodium sulfide/sulfhydrates.	There are not differences in study population, with respect to NYS	Comparison with NY State: Men: SMR=0.91 (95%CI:0.50-1.52); women: SMR=0.91 (95%CI:0.47-1.59)	Exposure assessment: + + Outcome assessment: ++ Confounding control: ++	5: HIGH
Gensburg et al, 2009 [36]	Cohort of residents. Cancer incidence (Cancer Registry data): genitourinary organ cancers (ICD:179-189)	USA, Love Canal site	The 6,181 subjects that lived in the Love Canal site some time between 1940 and June 1981.	Location and the period of the residence in ascertained contaminated areas; the persistence at homes and in the school with ascertained contamination.	Hexachlorocyclohexanes, benzylchlorides, organic sulfur compounds, chlorobenzenes, and sodium sulfide/sulfhydrates.	There are an increase among men, not observed in women	Men: SIR=1.09 (95%CI:0.82-1.41). Women: SIR=0.81 (95%CI:0.53-1.18)	Exposure assessment: + + Outcome assessment: + + Confounding control: + +	5: HIGH
Uterus cancer. Rate of evidence: Inadequate
Gensburg et al, 2009 [36]	Cohort of residents. Cancer incidence (Cancer Registry data)	USA, Love Canal site	The 6,181 subjects that lived in the Love Canal site some time between 1940 and June 1981.	Location and the period of the residence in ascertained contaminated areas; the persistence at homes and in the school with ascertained contamination.	Hexachlorocyclohexanes, benzylchlorides, organic sulfur compounds, chlorobenzenes, and sodium sulfide/sulfhydrates.	The incidence is lower in women of the cohort than in reference population	SIR=0.50 (95%CI:0.16-1.16)	Exposure assessment: + + Outcome assessment: + + Confounding control: + +	5: HIGH
Fantini et al, 2012 [31]	Ecological at municipal level. Mortality and Hospital discharge	Italy, Sacco River Valley	Residents in municipalities around Sacco River	Residence in towns at different distance from the River and with high level of environmental contaminants	Heavy metals (Pb, Cr, Hg, Se) in soil and groundwater; β-HCH in diary products, fodder and soils. High levels of β-HCH in the blood of residents in the nearest areas to the river and using the wells	Increased mortality and morbidity in study area vs reference population	SMR=1.39 (95%CI:0.86-2.12); SHR=1.21 (95%CI:0.84-1.68)	Exposure assessment: + Outcome assessment:+ Confounding control: - -	3: MODERATE
Ovary cancer. Rate of evidence: Inadequate
Gensburg et al, 2009 [36]	Cohort of residents. Cancer incidence (Cancer Registry data)	USA, Love Canal site	The 6,181 subjects that lived in the Love Canal site some time between 1940 and June 1981.	Location and the period of the residence in ascertained contaminated areas; the persistence at homes and in the school with ascertained contamination.	Hexachlorocyclohexanes, benzylchlorides, organic sulfur compounds, chlorobenzenes, and sodium sulfide/sulfhydrates.	There is an excess in the study cohort	SIR=1.14 (95%CI:0.52-2.16)	Exposure assessment: + + Outcome assessment: + + Confounding control: + +	5: HIGH
Fantini et al, 2012 [31]	Ecological at municipal level. Mortality and Hospital discharge	Italy, Sacco River Valley	Residents in municipalities around Sacco River	Residence in towns at different distance from the River and with high level of environmental contaminants	Heavy metals (Pb, Cr, Hg, Se) in soil and groundwater; β-HCH in diary products, fodder and soils. High levels of β-HCH in the blood of residents in the nearest areas to the river and using the wells	Mortality and hospitalization were both decreased in study population	SMR=0.62 (95%CI:0.3-1.13); SHR=0.89 (95%CI:0.5-1.47)	Exposure assessment: + Outcome assessment:+ Confounding control: - -	3: MODERATE
Garcia-Perez et al, 2013 [70]	Ecological at municpal level. Cancer mortality	Spain	Residents in municipality around (5km) the recovery or disposal of hazardous waste, including incinerators.	The distance of the centroid of the residence town (5km) from waste plant	Not available	Relative risk in excess in towns situated a t<=5km from hazardous waste treatment installations as a whole, calculating using Besag-York-Mollié	RR=1.14 (95%CrI:1.05-1.23)	Exposure assessment: - - Outcome assessment: - Confounding control:+	2: MODERATE/LOW
Prostate cancer. Rate of evidence: Inadequate
Gensburg et al, 2009 [36]	Cohort of residents. Cancer incidence (Cancer Registry data)	USA, Love Canal site	The 6,181 subjects that lived in the Love Canal site some time between 1940 and June 1981.	Location and the period of the residence in ascertained contaminated areas; the persistence at homes and in the school with ascertained contamination.	Hexachlorocyclohexanes, benzylchlorides, organic sulfur compounds, chlorobenzenes, and sodium sulfide/sulfhydrates.	There is not difference between the study cohort and the reference population	SIR=0.91 (95%CI:0.61-1.30)	Exposure assessment: + + Outcome assessment: + + Confounding control: + +	5: HIGH
Fantini et al, 2012 [31]	Ecological at municipal level. Mortality and Hospital discharge	Italy, Sacco River Valley	Residents in municipalities around Sacco River	Residence in towns at different distance from the River and with high level of environmental contaminants	Heavy metals (Pb, Cr, Hg, Se) in soil and groundwater; β-HCH in diary products, fodder and soils. High levels of β-HCH in the blood of residents in the nearest areas to the river and using the wells	No differences were found in the study population	SMR=0.96 (95%CI:0.69-1.3); hospitalization: SHR=0.87 (95%CI:0.67-1.12).	Exposure assessment: + Outcome assessment:+ Confounding control: - -	3: MODERATE
Testis cancer. Rate of evidence: Limited
Fazzo et al, 2011 [69]	Ecological at municpal level. Regression analysis of cancer incidence (Cancer Registry data)	Italy, Campania Region	Residents in 35 municipalities served by the Cancer Registry	Residence in municipalities with different waste exposure index, based on: type of wastes, typologies of the site; % of population near the dumps	Not available	Significant increased trend between the different classes of waste exposure index. Relative risk increased in V class (the most exposed) with respect to the reference class	Trend: RR= 1.177; Class V vs Class I :RR= 2.732; both significant at 5% level	Exposure assessment: + Outcome assessment:+ Confounding control: +	4: MODERATE/HIGH
Fantini et al, 2012 [31]	Ecological at municipal level. Mortality and Hospital discharge	Italy, Sacco River Valley	Residents in municipalities around Sacco River	Residence in towns at different distance from the River and with high level of environmental contaminants	Heavy metals (Pb, Cr, Hg, Se) in soil and groundwater; β-HCH in diary products, fodder and soils. High levels of β-HCH in the blood of residents in the nearest areas to the river and using the wells	Excess of mortality and hospitalization in study population, with respect to the reference population	SMR=3 (95%CI:0.36-10.85); hospitalization SHR=1.81 (95%CI:0.9-3.24).	Exposure assessment: + Outcome assessment:+ Confounding control: - -	3: MODERATE
Bladder cancer. Rate of evidence: Limited
Jarup et al, 2002 [74]	Geographical study at post-code level	Great Bretain	People living within 2 km radius of 9,565 landfill sites that were operational at some time from 1982 to 1997.	The distance of residential post-code centroid from landfill: people living within 2 km radius of landfill site were consider exposed.	Volatile organic compounds, pesticides, solvents, and heavy metals	No excess of risks was observed, in populations living within 2 km raiuds of landfill sites. The results were similar if the analysis were restricted to landfill sites licensed to carry special (hazardous) waste.	RR=1 (99%CI:0.97-1.03)	Exposure assessment: - Outcome assessment:+ Confounding control: -	3: MODERATE
Altavista et al, 2004 [65]	Ecological at municipal level. Mortality data.	Italy, Campania Region	Residents in three municipalities of Naples Province, with illegal hazardous waste dump sites	Municipal residence	Not available	Excess of mortality in men of one town with numerous illegal sites of urban and hazardous wastes (Giugliano)	Giugliano: men: SMR=130.1 (p<0.1)	Exposure assessment: - Outcome assessment: - Confounding control: -	2: MODERATE/LOW
Comba et, 2006 [66]	Ecological at muncipal level. Causes mortality and prevalence of congenital anomalies	Italy, Campania Region	People living in Naples and Caserta provinces (Campania Region)	Residence in municipalities aggregated in two provinces	Not available	Excesses in both genders of the two provinces with respect to the Regional rates	Province of Naples: in men: SMR=110.7; in women: SMR=117.5: both with p-value<0.05	Exposure assessment:- - Outcomes assessment: - Confounding control: - -	2: MODERATE/LOW
Fazzo et al, 2008 [32]	Ecological at municipal level. Clustering analysis of causes mortality and prevalence of congenital anomalies	Italy, Campania Region	Residents in the municipalities of Naples and Caserta Provinces	Municipal residence	Not available	Significant clusters (p-value<0.05) with the risk in excess among overall population and among men	Overall population: RR=1.44; RR=1.45. Men: RR=1.42 (all with p-value<0.05)	Exposure assessment: - - Outcome assessment: - - Confounding control: +	2: MODERATE/LOW
Gensburg et al, 2009 [36]	Cohort of residents. Cancer incidence (Cancer Registry data)	USA, Love Canal site	The 6,181 subjects that lived in the Love Canal site some time between 1940 and June 1981.	Location and the period of the residence in ascertained contaminated areas; the persistence at homes and in the school with ascertained contamination.	Hexachlorocyclohexanes (e.g., lindane), benzylchlorides, organic sulfur compounds (e.g., lauryl mercaptans), chlorobenzenes, and sodium sulfide/sulfhydrates.	The incidence is excess in both genders of the cohort	Men: SIR=1.36 (95%CI:0.78-2.20). Women: SIR=1.68 (95%CI:0.67-3.46)	Exposure assessment: + + Outcome assessment: + + Confounding control: + +	5: HIGH
Martuzzi et al, 2009 [33]	Ecological at municipal level. Regression analysis of mortality data and of prevalence of congenital anomalies	Italy, Campania Region	Residents in municipalities of Naples and Caserta Provinces	Residence in municipalities with different waste exposure index, based on: type of wastes, typologies of the site; % of population near the dumps	Not available	Decreasing trend of the percentage of the risk from the class I (with the lowest index) to the Class V (with the highest index) of the waste exposure index, among both genders	Men: ERR= -0.7 (95%CI: (-4.1) - 2.9); Women: ERR= -3.3 (95%CI: (-11) - 5)	Exposure assessment: - Outcome assessment: - - Confounding control: +	3: MODERATE
Fazzo et al, 2011 [69]	Ecological at municipal level. Regression analysis of cancer incidence (Cancer Registry data)	Italy, Campania Region	Residents in 35 municipalities served by the Cancer Registry	Residence in municipalities with different waste exposure index, based on: type of wastes, typologies of the site; % of population near the dumps	Not available	Trend increased between the different classes of waste exposure index (from the class 1, less exposed, to Class V, the most exposed), among both genders	Trend: Men: RR= 1.030 (not signifcant); women: RR=1.093 (not significant)	Exposure assessment: + Outcome assessment:+ Confounding control: +	4: MODERATE/HIGH
Fantini et al, 2012 [31]	Ecological at municipal level. Mortality and Hospital discharge	Italy, Sacco River Valley	Residents in municipalities around Sacco River	Residence in towns at different distance from the River and with high level of environmental contaminants	Heavy metals (Pb, Cr, Hg, Se) in soil and groundwater; β-HCH in diary products, fodder and soils. High levels of β-HCH in the blood of residents in the nearest areas from the river and using the wells	Excesses of mortality and hospitalization were observed,among both genders	Men: SMR=1.27 (95%CI:0.87-1.79); SHR=1.09 (95%CI:0.86-1.35). Women: SMR=1.41 (95%CI:0.68-2.59); SHR=1.29 (95%CI:0.82-1.94)	Exposure assessment: + Outcome assessment:+ Confounding control: - -	3: MODERATE
Garcia-Perez et al, 2013 [70]	Ecological at municpal level. Cancer mortality	Spain	Residents in municipality around (5km) the recovery or disposal of hazardous waste, including incinerators.	The distance of the centroid of the residence town (5km) from waste plant	Not available	Excess in both genders in towns situated at <=5km from hazardous waste treatment installations as a whole, calculating using Besag-York-Mollié	Men: RR=1.12 (95%CrI:1.02-1.24; Women: RR=1.02 (95%CrI:0.91-1.15)	Exposure assessment: - - Outcome assessment: - Confounding control:+	2: MODERATE/LOW
Fazzo et al, 2014 [71]	Meta-analysis of municipal mortality	Italy, National Priority Contaminated sites	Residents in National Priority Contaminated sites (NPCSs), with mention of waste sites	Residence in NPCSs with controlled (class 1) and illegal (Class 2) hazardous waste sites	Not available	Excess among both genders of mortality in the class of municipalities with illegal hazardous waste sites	Men: SMR=1.05 (95%CI:1.00-1.11). Women: SMR=1.3 (95%CI:1.03-1.23)	Exposure assessment: - Outcome assessment: - Confounding control: +	3: MODERATE
Kidney cancer. Rate of evidence: Inadequate
Comba et, 2006 [66]	Ecological at muncipal level. Causes mortality and prevalence of congenital anomalies	Italy, Campania Region	People living in Naples and Caserta provinces (Campania Region)	Residence in municipalities aggregated in two provinces	Not available	Excess among women of the province of Naples	Province of Naples:in women: SMR=120.7 (p<0.05.)	Exposure assessment:- - Outcomes assessment: - Confounding control: - -	2: MODERATE/LOW
Fazzo et al, 2008 [32]	Ecological at municipal level. Clustering analysis of causes mortality and prevalence of congenital anomalies	Italy, Campania Region	Residents in the municipalities of Naples and Caserta Provinces	Municipal residence	Not available	Significant cluster with the risk in excess in overall population	Overall population: RR=1.70 (p-value=0.0157)	Exposure assessment:-- Outcome assessment:- - Confounding control:-	1: LOW
Gensburg et al, 2009 [36]	Cohort of residents. Cancer incidence (Cancer Registry data)	USA, Love Canal site	The 6,181 subjects that lived in the Love Canal site some time between 1940 and June 1981.	Location and the period of the residence in ascertained contaminated areas; the persistence at homes and in the school with ascertained contamination.	Hexachlorocyclohexanes, benzylchlorides, organic sulfur compounds, chlorobenzenes, and sodium sulfide/sulfhydrates.	The incidence is increased in both genders of the cohort	Men: SIR=1.59 (95%CI:0.69-3.13). Women: SIR=1.30 (95%CI:0.35-3.32)	Exposure assessment: + + Outcome assessment: + + Confounding control: + +	5: HIGH
Martuzzi et al, 2009 [33]	Ecological at municipal level. Regression analysis of mortality data and of prevalence of congenital anomalies	Italy, Campania Region	Residents in municipalities of Naples and Caserta Provinces	Residence in municipalities with different waste exposure index, based on: type of wastes, typologies of the site; % of population near the dumps	Not available	The trend of the percentage of the risk between the different classes of the waste exposure index (from the lowest to the highest) in excess among women; in decrease among men	Men: ERR=-4.0 (95%CI: (-10.2)-2.6); Women: ERR=1.7 (95%CI: (-6.7)-10.9)	Exposure assessment: - Outcome assessment: - - Confounding control: +	3: MODERATE
Fazzo et al, 2011 [69]	Ecological at municpal level. regression analysis of cancer incidence (Cancer Registry data)	Italy, Campania Region	Residents in 35 municipalities served by the Cancer Registry	Residence in municipalities with different waste exposure index, based on: type of wastes, typologies of the site; % of population near the dumps	Not available	No significant trend of the risk was observed between the different classes of waste exposure index, among both genders	Trend: men. RR= 0.975; women: RR=0.994 (both not significant)	Exposure assessment: + Outcome assessment:+ Confounding control: +	4: MODERATE/HIGH
Fantini et al, 2012 [31]	Ecological at municipal level. Mortality and Hospital discharge	Italy, Sacco River Valley	Residents in municipalities around Sacco River	Residence in towns at different distance from the River and with high level of environmental contaminants	Heavy metals (Pb, Cr, Hg, Se) in soil and groundwater; β-HCH in diary products, fodder and soils. High levels of β-HCH in the blood of residents in the nearest areas to the river and using the wells	Excesses of mortality were observed amomg both genders; the hospitalization risk was in decrease	Men: SMR=1.22 (95%CI:0.7-1.99); SHR=0.59 (95%CI:0.3-1.03). Women: SMR=1.08 (95%CI:0.43-2.22); SHR=0.64 (95%CI:0.26-1.33)	Exposure assessment: + Outcome assessment:+ Confounding control: - -	3: MODERATE
Garcia-Perez et al, 2013 [70]	Ecological at municpal level. Cancer mortality	Spain	Residents in municipality around (5km) the recovery or disposal of hazardous waste, including incinerators.	The distance of the centroid of the residence town (5km) from waste plant	Not available	Relative risk in in excess in towns situated at <=5km from hazardous waste treatment installations as a whole, calculating using Besag-York-Mollié	Men: RR=1.12 (95%CrI:1.02-1.24). Women: SMR=1.16 (95%CrI:1.02-1.31)	Exposure assessment: - - Outcome assessment: - Confounding control:+	2: MODERATE/LOW
Fazzo et al, 2014 [71]	Meta-analysis of municipal mortality	Italy, National Priority Contaminated sites	Residents in National Priority Contaminated sites (NPCSs), with mention of waste sites	Residence in NPCSs with controlled (class 1) and illegal (Class 2) hazardous waste sites	Not available	Excess among both genders of mortality in the class of municipalities with illegal hazardous waste sites	Men: SMR=1.05 (95%CI:0.94-1.16). Women: SMR=1.09 (95%CI:0.94-1.26)	Exposure assessment: - Outcome assessment: - Confounding control: +	3: MODERATE
Brain cancer. Rate of evidence: Inadequate
Jarup et al, 2002 [74]	Geographical study at post-code level	Great Bretain	People living within 2 km radius of 9,565 landfill sites that were operational at some time from 1982 to 1997.	The distance of residential post-code centroid from landfill: people living within 2 km radius of landfill site were consider exposed.	Volatile organic compounds, pesticides, solvents, and heavy metals	No exceeding risks were found in populations living within 2 km of landfill sites. The results were similar if the analysis were restricted to landfill sites licensed to carry special (hazardous) waste.	RR=0.99 (99%CI:0.95-1.03)	Exposure assessment: - Outcome assessment:+ Confounding control: -	3: MODERATE
Altavista et al, 2004 [65]	Ecological at municipal level. Mortality data.	Italy, Campania Region	Residents in three municipalities of Naples Province, with illegal hazardous waste dump sites	Residence in three municipalities	Not available	Excess in females of one municipality (Villaricca)	Villaricca: women: SMR=195.4 (p<0.05)	Exposure assessment: - Outcome assessment: - Confounding control: -	2: MODERATE/LOW
Kearney et al, 2008 [68]	Ecological clustering at census-tract level. Childhood cancers (Florida Cancer Data System)	USA, Floridia	People of 0-19 age old, resident in Florida, with a primary cancer	Distance of residence from a National Priority List (NPL) site		Spatial clusters were found to occur randomly throughout the State, with most clusters being identified in the more populated counties, and clusters less likely to occur near a NPL site.		Exposure assessment: - - Outcome assessment: + Confounding control: - -	2: MODERATE/LOW
Fantini et al, 2012 [31]	Ecological at municipal level. Mortality and Hospital discharge for brain and other cancers of Central Nervous System	Italy, Sacco River Valley	Residents in municipalities around Sacco River	Residence in towns at different distance from the River and with high level of environmental contaminants	Heavy metals (Pb, Cr, Hg, Se) in soil and groundwater; β-HCH in diary products, fodder and soils. High levels of β-HCH in the blood of residents in the nearest areas to the river and using the wells	Excesses of mortality and hospitalization were observed only among men	Men: SMR=1.33 (95%CI:0.78-2.13); SHR=1.12 (95%CI:0.48-1.73). Women: SMR=0.58 (95%CI:0.23-1l.2); SHR=0.56 (95%CI:0.29-0.97)	Exposure assessment: + Outcome assessment:+ Confounding control: - -	3: MODERATE
Garcia-Perez et al, 2013 [70]	Ecological at municpal level. Cancer mortality	Spain	Residents in municipality around (5km) the recovery or disposal of hazardous waste, including incinerators.	The distance of the centroid of the residence town (5km) from waste plant	Not available	Relative risk is increased among women in towns situated at <=5km from hazardous waste treatment installations as a whole, calculating using Besag-York-Mollié	Men: RR=1.00 (95%CrI:0.91-1.09). Women: SMR=1.11 (95%CrI:1.00-1.22)	Exposure assessment: - - Outcome assessment: - Confounding control:+	2: MODERATE/LOW
Lymphoematopoietic system cancers. Rate of evidence: Inadequate
Gensburg et al, 2009 [67]	Cohort of residents. Mortality data	USA, Love Canal site	Former residents in homes built on waste site	Location, persistence and time-period of the residence homes and of the school in ascertained contaminated areas.	Hexachlorocyclohexanes, benzylchlorides, organic sulfur compounds, chlorobenzenes, and sodium sulfide/sulfhydrates.	There is an excess of mortality in men of the cohort with respect to the residents in NY State	Comparison with NY State: Men: SMR= 1.06 (CI95%:0.53-1.90). Women: SMR= 0.99 (95%CI:0.43-1.95)	Exposure assessment: + + Outcome assessment: ++ Confounding control: ++	5: HIGH
Gensburg et al, 2009 [36]	Cohort of residents. Cancer incidence (Cancer Registry data)	USA, Love Canal site	The 6,181 subjects that lived in the Love Canal site some time between 1940 and June 1981.	Location and the period of the residence in ascertained contaminated areas; the persistence at homes and in the school with ascertained contamination.	Hexachlorocyclohexanes, benzylchlorides, organic sulfur compounds, chlorobenzenes, and sodium sulfide/sulfhydrates.	There is not difference between the study cohort and the reference population	Men: SIR=0.82 (95%CI:0.42-1.43). Women: SIR=0.58 (95%CI:0.23-1.20)	Exposure assessment: + + Outcome assessment: + + Confounding control: + +	5: HIGH
Fantini et al, 2012 [31]	Ecological at municipal level. Mortality and Hospital discharge	Italy, Sacco River Valley	Residents in municipalities around Sacco River	Residence in towns at different distance from the River and with high level of environmental contaminants	Heavy metals (Pb, Cr, Hg, Se) in soil and groundwater; β-HCH in diary products, fodder and soils. High levels of β-HCH in the blood of residents in the nearest areas to the river and using the wells	Excesses of hospitalization, not of mortality, were observed in both genders.	Men: SMR=0.99 (95%CI:0.7-1.35); SHR=1.06 (95%CI:0.76-1.45). Women: SMR=0.85 (95%CI:0.58-1.22); SHR=1.16 (95%CI:0.82-1.6)	Exposure assessment: + Outcome assessment:+ Confounding control: - -	3: MODERATE
Pasetto et al, 2013 [30]	Cohort of residents. Mortality and cancer incidence (Cancer Registry data)	Italy, Ferrara	The subject residents in an area built on waste site, for at least 5 years.	Residence in the area built on waste site, for at least 5 years	Organic Chloro compounds, including Vinyl Chloride, in surface water and aquifers	There is not difference between the cohort and the reference population	Overall population: SMR= 0.66 (90%CI:0.29-1.29); SIR=0.70 (90%CI:0.38-1.19)	Exposure assessment: + Outcome assessment:+ Confounding control: - -	4: MODERATE/HIGH
Fazzo et al, 2014 [71]	Meta-analysis of municipal mortality	Italy, National Priority Contaminated sites	Residents in National Priority Contaminated sites (NPCSs), with mention of waste sites	Residence in NPCSs with controlled (class 1) and illegal (Class 2) hazardous waste sites	Not available	No excesses were found of mortality in the class of municipalities with illegal hazardous waste sites	Men: SMR=0.98 (95%CI:0.93-1.03). Women: SMR=0.98 (95%CI:0.93-1.04)	Exposure assessment: - Outcome assessment: - Confounding control: +	3: MODERATE
Non Hodgkin Lymphoma. Rate of evidence: Limited
Minichilli et al, 2005 [73]	Ecological. Mortality data	Italy, Tuscany	Residents in areas including municipalities, located < 5 km from 6 landfill sites	Residence in pool of municipalities and in selected municipalities	Not available	Excess in males in one site and in females in 3 sites	Men: SMR=2.06 (95%CI: 1.17-3.63). Women: SMR=1.36 (95%CI:1.00-1.87); SMR=2.18 (95%CI: 1.27-3.76); SMR=2.23 (95%CI:1.16-4.29)	Exposure assessment: - Outcomes assessment: - - Confounding control: +	3: MODERATE
Comba et, 2006 [66]	Ecological at muncipal level. Causes mortality and prevalence of congenital anomalies	Italy, Campania Region	People living in Naples and Caserta provinces (Campania Region)	Residence in municipalities aggregated in two provinces	Not available	Excess among women in the province of Naples	Province of Naples; women: SMR=109 (p<0.05)	Exposure assessment:- - Outcomes assessment: - Confounding control: - -	2: MODERATE/LOW
Fazzo et al, 2008 [32]	Ecological at municipal level. Clustering analysis of causes mortality and prevalence of congenital anomalies	Italy, Campania Region	Residents in the municipalities of Naples and Caserta Provinces	Municipal residence	Not available	No Significant clusters with the risk in excess were found	No significant clusters (p-value<0.95)	Exposure assessment: - - Outcome assessment: - - Confounding control: +	2: MODERATE/LOW
Martuzzi et al, 2009 [33]	Ecological at municipal level. Regression analysis of mortality data and of prevalence of congenital anomalies	Italy, Campania Region	Residents in municipalities of Naples and Caserta Provinces	Residence in municipalities with different waste exposure index, based on: type of wastes, typologies of the site; % of population near the dumps	Not available	Significant trend of the percentage of the risk from the class I (the lowest index) to the Class 5 (the highest index) of the waste exposure index	Men: ERR=1.3 (95%CI: (-4) - 7); Women: ERR=1.6 (95%CI:(-4.1) - 7.6)	Exposure assessment: - Outcome assessment: - - Confounding control: +	3: MODERATE
Boberg et al, 2011 [38]	Ecological study at zip code level. Hematological cancers	USA, New York State	All residents in zip codes containing any of hazardous waste sites emitting benzene (40 zip codes)	The residence in zip code containing hazardous waste site with benzene	Benzene	Increase in zip code with benzene hazardous waste sites vs no benzene sites	Overall population: RR=1.26 (95%CI:0.96-1.66)	Exposure assessment: + Outcome assessment: - Confounding control: +	3: MODERATE
Fazzo et al, 2011 [69]	Ecological at municpal level. regression analysis of cancer incidence (Cancer Registry data)	Italy, Campania Region	Residents in 35 municipalities served by the Cancer Registry	Residence in municipalities with different waste exposure index, based on: type of wastes, typologies of the site; % of population near the dumps	Not available	The trend is not increased between the different classes of waste exposure index	Trend: men. RR= 0.93 (not signifcant); women: RR=1.09 (not significant)	Exposure assessment: + Outcome assessment:+ Confounding control: +	4: MODERATE/HIGH
Fantini et al, 2012 [31]	Ecological at municipal level. Mortality and Hospital discharge	Italy, Sacco River Valley	Residents in municipalities around Sacco River	Residence in towns at different distance from the River and with high level of environmental contaminants	Heavy metals (Pb, Cr, Hg, Se) in soil and groundwater; β-HCH in diary products, fodder and soils. High levels of β-HCH in the blood of residents in the nearest areas to the river and using the wells	Excesses of hospitalization were observed in both genders; mortality was in excess in women	Men: SMR=0.56 (95%CI:0.23-1.16); SHR=1.02 (95%CI:0.59-1.63). Women: SMR=1.1 (95%CI:0.57-1.92); SHR=1.3 (95%CI:0.77-2.05)	Exposure assessment: + Outcome assessment:+ Confounding control: - -	3: MODERATE
Garcia-Perez et al, 2013 [70]	Ecological at municpal level. Cancer mortality	Spain	Residents in municipality around (5km) the recovery or disposal of hazardous waste, including incinerators.	The distance of the centroid of the residence town (5km) from waste plant	Not available	Increased Relative risk among men, in towns situated at <=5km from hazardous waste treatment installations as a whole, calculating using Besag-York-Mollié	Men: RR=1.07 (95%CrI:0.97-1.19). Women: RR=0.96 (95%CrI:0.87-1.07)	Exposure assessment: - - Outcome assessment: - Confounding control:+	2: MODERATE/LOW
Pasetto et al, 2013 [30]	Cohort of residents. Mortality and cancer incidence (Cancer Registry data)	Italy, Ferrara	The subject residents in an area built on waste site, for at least 5 years.	Residence in the area built on waste site, for at least 5 years	Organic Chloro compounds, including Vinyl Chloride, in surface water and aquifers	Mortality, not incidence, is increased in the cohort with respect to the reference population.	Overall population: SMR= 1.25 (90%CI:0.43-2.86); SIR=0.90 (90%CI:0.39-1.78)	Exposure assessment: + Outcome assessment:+ Confounding control: - -	4: MODERATE/HIGH
Hodgkin Lymphoma. Rate of evidence: Inadequate
Boberg et al, 2011 [38]	Ecological study at zip code level. Hematological cancers	USA, New York State	All residents in zip codes containing any of hazardous waste sites emitting benzene (40 zip codes)	The residence in zip code containing hazardous waste site with benzene	Benzene	Increase of the risk in zip code with benzene hazardous waste sites, with respect to those without benzene	RR=1.07 (95%CI:0.93-1.24)	Exposure assessment: + Outcome assessment: - Confounding control: +	3: MODERATE
Fantini et al, 2012 [31]	Ecological at municipal level. Mortality and Hospital discharge	Italy, Sacco River Valley	Residents in municipalities around Sacco River	Residence in towns at different distance from the River and with high level of environmental contaminants	Heavy metals (Pb, Cr, Hg, Se) in soil and groundwater; β-HCH in diary products, fodder and soils. High levels of β-HCH in the blood of residents in the nearest areas to the river and using the wells	Increases of mortality in men and of hospitalization in women	Men: SMR=2.07 (95%CI:0.43-6.05); SHR=0.93 (95%CI:0.19-2.3). Women: SMR=0; SHR=1.16 (95%CI:0.24-3.39)	Exposure assessment: + Outcome assessment:+ Confounding control: - -	3: MODERATE
Lymphomas. Rate of evidence: Inadequate
Kearney et al, 2008 [68]	Ecological clustering at census-tract level. Childhood cancers (Florida Cancer Data System)	USA, Floridia	People of 0-19 age old, resident in Florida, with a primary cancer	Distance of residence from a National Priority List (NPL) site		Spatial clusters were found to occur randomly throughout the State, with most clusters being identified in the more populated counties, and clusters less likely to occur near a NPL site.		Exposure assessment: - - Outcome assessment: + Confounding control: - -	2: MODERATE/LOW
Boberg et al, 2011 [38]	Ecological study at zip code level. Hematological cancers	USA, New York State	All residents in zip codes containing any of hazardous waste sites emitting benzene (40 zip codes)	The residence in zip code containing hazardous waste site with benzene	Benzene	An increased RR in zip code with benzene hazardous waste sites, with respect to those without benzene, was observed	RR=1.17 (95%CI:1.02-1.35)	Exposure assessment: + Outcome assessment: - Confounding control: +	3: MODERATE
Myeloma. Rate of evidence: Inadequate
Speer et al, 2002 [77]	Case-control study on occupational exposures and spatial analysis of distance from waste dump sites. Multiple myeloma (MM)	USA	643 cases of multiple myeloma (MM)	From questionnaire and from GIS with respect to the 6 dump sites that received petroleum refinery waste, based on distance between census tract centroid from dump sites		The case-control approach does not appreciate excess risk associated to residence in proximity of waste dump sites. The GIS approach shows high incidence rate of MM in the census tracts surronding the Large Chemical Dump, Davis Dump and Aminoil Site.	Higher incidence rates in census-tracts near petroleum refinery waste dumps: only qualitative information provided. No conventional clustering analysis.	Exposure assessment: - Outcome assessment: + Confounding control: - -	1:LOW
Boberg et al, 2011 [38]	Ecological study at zip code level. Hematological cancers	USA, New York State	All residents in zip codes containing any of hazardous waste sites emitting benzene (40 zip codes)	The residence in zip code containing hazardous waste site with benzene	Benzene	Increased risk in zip code with benzene hazardous waste sites, with respect to those without benzene	RR=1.01 (95%CI:0.82-1.24)	Exposure assessment: + Outcome assessment: - Confounding control: +	3: MODERATE
Fantini et al, 2012 [31]	Ecological at municipal level. Mortality and Hospital discharge	Italy, Sacco River Valley	Residents in municipalities around Sacco River	Residence in towns at different distance from the River and with high level of environmental contaminants	Heavy metals (Pb, Cr, Hg, Se) in soil and groundwater; β-HCH in diary products, fodder and soils. High levels of β-HCH in the blood of residents in the nearest areas to the river and using the wells	An increase of mortality and hospitalization amng men were observed	Men: SMR=2.15 (95%CI:1.23-3.5); SHR=2.08 (95%CI:1.07-3.63). Women: SMR=0.92 (95%CI:0.37-1.89); SHR=0.64 (95%CI:0.18-1.65)	Exposure assessment: + Outcome assessment:+ Confounding control: - -	3: MODERATE
Leukaemia. Rate of evidence: Inadequate
Jarup et al, 2002 [74]	Geographical study at post-code level. Adult and childhood leukaemia	Great Bretain	People living within 2 km radius of 9,565 landfill sites that were operational at some time from 1982 to 1997.	The distance of residential post-code centroid from landfill: people living within 2 km radius of landfill site were consider exposed.	Volatile organic compounds, pesticides, solvents, and heavy metals	No excesses of risk were observed either in adult and childhood age-classes , living within 2 km of landfill sites. The results were similar if the analysis were restricted to landfill sites licensed to carry special (hazardous) waste.	Adult population: RR=0.99 (99%CI:0.95-1.04). Childhood population: RR=0.93 (99%CI:0.81-1.06)	Exposure assessment: - Outcome assessment:+ Confounding control: -	3: MODERATE
Kearney et al, 2008 [68]	Ecological clustering at census-tract level. Childhood cancers (Florida Cancer Data System)	USA, Floridia	People of 0-19 age old, resident in Florida, with a primary cancer	Distance of residence from a National Priority List (NPL) site	Not available	Spatial clusters were found to occur randomly throughout the state, with most clusters being identified in the more populated counties, and clusters less likely to occur near to NPL site.		Exposure assessment: - - Outcome assessment: + Confounding control: - -	2: MODERATE/LOW
Boberg et al, 2011 [38]	Ecological study at zip code level. Hematological cancers	USA, New York State	All residents in zip codes containing any of hazardous waste sites emitting benzene (40 zip codes)	The residence in zip code containing hazardous waste site with benzene	Benzene	Increased risk in zip code with benzene hazardous waste sites, with respect to those without benzene, was found	RR=1.22 (95%CI:1.04-1.43)	Exposure assessment: + Outcome assessment: - Confounding control: +	3: MODERATE
Fazzo et al, 2011 [69]	Ecological at municpal level. regression analysis of cancer incidence (Cancer Registry data)	Italy, Campania Region	Residents in 35 municipalities served by the Cancer Registry	Residence in municipalities with different waste exposure index, based on: type of wastes, typologies of the site; % of population near the dumps	Not available	Not increases were fund in the trend between the different classes of waste exposure index	Trend: men: RR= 0.962 (not signifcant); women: RR=1.068 (not significant)	Exposure assessment: + Outcome assessment:+ Confounding control: +	4: MODERATE/HIGH
Rogerson et al, 2011 [78]	Ecological at census tract level: new methods for cluster analysis around 11 hazardous waste sites. Mortality data	USA, New York State	Residents in census tract of NY State	Residence in census tract around 11 hazardous waste sites	Trichloroethylene in waste sites	Significant clusters around all 11 hazardous waste sites, with G (the ratio SMR census tracts near/SMR census tracts far) >1 and significant p-value.	High risk in several clusters. Max value of SMR census tract near/SMR census tract far: 4.19,3.38,3.28,3.19, 3.82, 3.86, 2.92, 2.96, 3.22, 3.11, 3.34, 3.17, 3.30, 2.95, 2.43	Exposure assessment: - Outcome assessment:- Confounding control: - -	2: MODERATE/LOW
Fantini et al, 2012 [31]	Ecological at municipal level. Mortality and Hospital discharge	Italy, Sacco River Valley	Residents in municipalities around Sacco River	Residence in towns at different distance from the River and with high level of environmental contaminants	Heavy metals (Pb, Cr, Hg, Se) in soil and groundwater; β-HCH in diary products, fodder and soils. High levels of β-HCH in the blood of residents in the nearest areas to the river and using the wells	An excess was observed in female mortality and hospitalization	Men: SMR=0.72 (95%CI:0.38-1.23); SHR=0.72 (95%CI:0.36-1.28). Women: SMR=1.1 (95%CI:0.57-1.92); SHR=1.28 (95%CI:0.7-2.14)	Exposure assessment: + Outcome assessment:+ Confounding control: - -	3: MODERATE
Garcia-Perez et al, 2013 [70]	Ecological at municpal level. Cancer mortality	Spain	Residents in municipality around (5km) the recovery or disposal of hazardous waste, including incinerators.	The distance of the centroid of the residence town (5km) from waste plant	Not available	Relative risk in excess in towns situated at <=5km from hazardous waste treatment installations as a whole, calculating using Besag-York-Mollié	Men: RR=1.12 (95%CrI:1.04-1.21). Women: SMR=1.07 (95%CrI:0.98-1.17)	Exposure assessment: - - Outcome assessment: - Confounding control:+	2: MODERATE/LOW
Fazzo et al, 2014 [71]	Meta-analysis of municipal mortality	Italy, National Priority Contaminated sites	Residents in National Priority Contaminated sites (NPCSs), with mention of waste sites	Residence in NPCSs with controlled (class 1) and illegal (Class 2) hazardous waste sites	Not available	No excesses were found in the class of municipalities with illegal hazardous waste sites	Men: SMR=0.96 (95%CI:0.88-1.04). Women: SMR=0.97 (95%CI:0.92-1.03)	Exposure assessment: - Outcome assessment: - Confounding control: +	3: MODERATE
Chronic lymphatic leukaemia. Rate of evidence: Inadequate
Boberg et al, 2011 [38]	Ecological study at zip code level. Hematological cancers	USA, New York State	All residents in zip codes containing any of hazardous waste sites emitting benzene (40 zip codes)	The residence in zip code containing hazardous waste site with benzene	Benzene	An increased risk in zip code with benzene hazardous waste sites, with respect to those without benzene, was found	RR=1.15 (95%CI:1-1.33)	Exposure assessment: + Outcome assessment: - Confounding control: +	3: MODERATE
Acute lymphatic leukaemia. Rate of evidence: Inadequate
Boberg et al, 2011 [38]	Ecological study at zip code level. Hematological cancers	USA, New York State	All residents in zip codes containing any of hazardous waste sites emitting benzene (40 zip codes)	The residence in zip code containing hazardous waste site with benzene	Benzene	No increase of risk in zip code with benzene hazardous waste sites, with respect to those without benzene, was observed	RR=0.95 (95%CI:0.62-1.46)	Exposure assessment: + Outcome assessment: - Confounding control: +	3: MODERATE
Chronic myeloid leukaemia. Rate of evidence: Inadequate
Boberg et al, 2011 [38]	Ecological study at zip code level. Hematological cancers	USA, New York State	All residents in zip codes containing any of hazardous waste sites emitting benzene (40 zip codes)	The residence in zip code containing hazardous waste site with benzene	Benzene	An increased risk in zip code with benzene hazardous waste sites, with respect to those without benzene	RR=1.09 (95%CI:0.83-1.43)	Exposure assessment: + Outcome assessment: - Confounding control: +	3: MODERATE
Acute myeloid leukaemia. Rate of evidence: Inadequate
Speer et al, 2002 [77]	Case-control study on occupational exposures and spatial analysis of distance from waste dump sites.	USA	604 cases of acute myeloid leukaemia (AML)	From questionnaire and from GIS with respect to the 6 dump sites that received petroleum refinery waste, based on distance between census tract centroid and dump sites		The case-control approach does not appreciate excess risk associated to residence in proximity of waste dump sites. The GIS approach shows high incidence rate of AML in census tracts surronding the Large Chemical Dump and the Boucher Site.	Higher incidence rates in census-tracts near petroleum refinery waste dumps: only qualitative information provided. No conventional clustering analysis.	Exposure assessment: - Outcome assessment: + Confounding control: - -	1:LOW
Boberg et al, 2011 [38]	Ecological study at zip code level. Hematological cancers	USA, New York State	All residents in zip codes containing any of hazardous waste sites emitting benzene (40 zip codes)	The residence in zip code containing hazardous waste site with benzene	Benzene	No increase of risk was found in zip code with benzene hazardous waste sites, with respect to those without benzene	RR=0.94 (95%CI:0.77-1.15)	Exposure assessment: + Outcome assessment: - Confounding control: +	3: MODERATE
Disorders of thyroid. Rate of evidence: Inadequate
Carpenter et al, 2001 [79]	Ecological study. Hospitalizations (the number of hospital discharges) for thyroid gland disorders	USA, New York State	Residents in ZIP codes within 15 miles of water bodies contaminated with POPs from SuperFund (SF) sites	residence in ZIP codes within 15 miles of water bodies contaminated by POPs from SF sites	POPs in water bodies and in SF sites	The risk in women 25 year old living in study areas, with respect to those living in ZIP codes not containing a SF site	No values were reported. Women 24 years older: SASMR in increase; Women <24 years and males : SASMR not significantly different from 1	Exposure assessment: - Outcome assessment:- Confounding control: - -	2: MODERATE/LOW
Fantini et al, 2012 [31]	Ecological at municipal level. Hospitalization for thyroid disorders	Italy, Sacco River Valley	Residents in municipalities around Sacco River	Residence in towns at different distance from the River and with high level of environmental contaminants	Heavy metals (Pb, Cr, Hg, Se) in soil and groundwater; β-HCH in diary products, fodder and soils. High levels of β-HCH in the blood of residents in the nearest areas from the river and using the wells	Among women excess of hospitalization (people discharged) , not among men	Men: SHR=0.84 (95%CI:0.55-1.22). Women: SHR=1.22 (95%CI:1.03-1.45)	Exposure assessment: + Outcome assessment:+ Confounding control: - -	3: MODERATE
Diabetes (mellitus). Rate of evidence: Inadequate
Altavista et al, 2004 [65]	Ecological at municipal level. Mortality data.	Italy, Campania Region	Residents in three municipalities of Naples Province, with illegal hazardous waste dump sites	Residence in three municipalities	Not available	Excess in women of two municipalities (Giugliamno and Qualiano)	Giugliano: women: SMR=137.7 ; Qualiano: women: SMR=170.6 (both p-value<0.05)	Exposure assessment: - Outcome assessment: - Confounding control: -	2: MODERATE/LOW
Kouznetsova et al, 2007 [53]	Cross-sectional study. Hospital discharge for diabete (SPARCS data)	USA, New York State	Inpatients from 1993–2000. Sum of the population by ZIP code, 1993–2000: 8,966,252; Diabetic subjects: 125,283	Residents in zip-code with hazardous waste sites with/without POPs	POPs: PCBs, dioxins/furans, or chlorinated and persistent pesticides.	Compared with the hospitalization rates for diabetes in clean sites, the rate ratios for diabetes discharges for people residing in waste sites with/without POPs, were increased. In a subset of POP sites along the Hudson River, where there is higher income, less smoking, better diet, and more exercise, the rate ratio was increased compared to clean sites.	POP sites and "other" waste sites vs "clean" sites: RR=1.23 (95%CI:1.15-1.32); POP waste sites vs "clean" sites: RR=1.36 (95%CI:1.26-1.47)	Exposure assessment: - Outcome assessment:+ Confounding control:+ +	3: MODERATE
Fantini et al, 2012 [31]	Ecological at municipal level. Mortality and Hospital discharge	Italy, Sacco River Valley	Residents in municipalities around Sacco River	Residence in towns at different distance from the River and with high level of environmental contaminants	Heavy metals (Pb, Cr, Hg, Se) in soil and groundwater; β-HCH in diary products, fodder and soils. High levels of β-HCH in the blood of residents in nearest areas to the river and using the wells	Excesses in both genders of mortality; excess of hospitalization among only men	Men: SMR=1.15 (95&CI:0.84-1.54); SHR=1.12(95%CI:0.87-1.42). Women: SMR=1.44 (95%CI:1.13-1.8); SHR=0.87(95%CI:0.66-1.11)	Exposure assessment: + Outcome assessment:+ Confounding control: - -	3: MODERATE
Parkinson disease and other CNS diseases. Rate of evidence: Inadequate
Altavista et al, 2004 [65]	Ecological at municipal level. Mortality data.	Italy, Campania Region	Residents in three municipalities of Naples Province, with illegal hazardous waste dump sites	Residence in three municipalities	Not available	Decrease among women of one municipality (Giugliano)	Giugliano: women: SMR=23.8 (p<0.05)	Exposure assessment: - Outcome assessment: - Confounding control: -	2: MODERATE/LOW
Fantini et al, 2012 [31]	Ecological at municipal level. Mortality and Hospital discharge	Italy, Sacco River Valley	Residents in municipalities around Sacco River	Residence in towns at different distance from the River and with high level of environmental contaminants	Heavy metals (Pb, Cr, Hg, Se) in soil and groundwater; β-HCH in diary products, fodder and soils. High levels of β-HCH in the blood of residents in the nearest areas to the river and using the wells	No excesses were found	Men: SMR=0.74 (95&CI:0.47-1.13); SHR=0.77(95%CI:0.61-0.96). Women: SMR=0.85 (95%CI:0.59-1.18); SHR=0.84(95%CI:0.68-1.02)	Exposure assessment: + Outcome assessment:+ Confounding control: - -	3: MODERATE
Alzheimer disease. Rate of evidence: Inadequate
Altavista et al, 2004 [65]	Ecological at municipal level. Mortality data.	Italy, Campania Region	Residents in three municipalities of Naples Province, with illegal hazardous waste dump sites	Residence in three municipalities	Not available	Excess in men living in one municipality	Giugliano: men: SMR=250.6 (p<0.05)	Exposure assessment: - Outcome assessment: - Confounding control: -	2: MODERATE/LOW
Peripheral Nervous System disorders. Rate of evidence: Inadequate
Fantini et al, 2012 [31]	Ecological at municipal level. Morbidity: hospital discharge data	Italy, Sacco River Valley	Residents in municipalities around Sacco River	Residence in towns at different distance from the River and with high level of environmental contaminants	Heavy metals (Pb, Cr, Hg, Se) in soil and groundwater; β-HCH in diary products, fodder and soils. High levels of β-HCH in the blood of residents in the nearest areas to the river and using the wells	The hospitalization was observed in excess in both genders of study population, with respect to the reference rates	Men: SHR=1.14 (95%CI:0.81-1.56). Women: SHR=1.17 (95%CI:0.87-1.53)	Exposure assessment: + Outcome assessment:+ Confounding control: - -	3: MODERATE
Diseases of cardiovascular system/circulatory system. Rate of evidence: Inadequate
Altavista et al, 2004 [65]	Ecological at municipal level. Mortality data.	Italy, Campania Region	Residents in three municipalities of Naples Province, with illegal hazardous waste dump sites	Residence in three municipalities	Not available	Excessess in both genders of the 3 municipalites under study	Giugliano: men: SMR=109.8; women: SMR=125.5. Qualiano: men: SMR=125.6; women: SMR=134.2. Villaricca: men: SMR=109.7 (p<0.1); women: SMR=113.6. All SMRs, excluding men in Villaricca: p-value<0.05	Exposure assessment: - Outcome assessment: - Confounding control: -	2: MODERATE/LOW
Gensburg et al, 2009 [67]	Cohort of residents. Mortality for diseases of circulatory system	USA, Love Canal site	Former residents in homes built on waste site	Location, persistence and time-period of the residence homes and of the school in ascertained contaminated areas.	Hexachlorocyclohexanes, benzylchlorides, organic sulfur compounds, chlorobenzenes, and sodium sulfide/sulfhydrates.	There is an increased risk in male mortality, not among women, of cohort, with respect to NY State population	Comparison with NYS: Men: SMR= 1.06 (CI95%:0.92-1.23). Women: SMR=0.93 (95%CI:0.78-1.11)	Exposure assessment: + + Outcome assessment: ++ Confounding control: ++	5: HIGH
Fantini et al, 2012 [31]	Ecological at municipal level. Mortality and hospital discharges for cardiovascular diseases	Italy, Sacco River Valley	Residents in municipalities around Sacco River	Residence in towns at different distance from the River and with high level of environmental contaminants	Heavy metals (Pb, Cr, Hg, Se) in soil and groundwater; β-HCH in diary products, fodder and soils. High levels of β-HCH in the blood of residents in the nearest areas to the river and using the wells	No excesses of risk were observed	Men: SMR=0.97 (95%CI:0.89-1.06); SHR=0.93 (95%CI:0.88-0.99). Women: SMR=0.96 (95%CI:0.89-1.04); SHR=0.99 (95%CI:0.94-1.05)	Exposure assessment: + Outcome assessment:+ Confounding control: - -	3: MODERATE
Pasetto et al, 2013 [30]	Cohort of residents. Mortality for cardiocirculatory system	Italy, Ferrara	The subject residents in an area built on waste site, for at least 5 years.	Residence in the area built on waste site, for at least 5 years	Organic Chloro compounds, including Vinyl Chloride, in surface water and aquifers	A significant decreased risk was found in the study cohort	SMR=83 (90%CI:71-98)	Exposure assessment: + Outcome assessment:+ Confounding control: - -	4: MODERATE/HIGH
Fazzo et al, 2014 [71]	Meta-analysis of municipal mortality for circulatory system	Italy, National Priority Contaminated sites	Residents in National Priority Contaminated sites (NPCSs), with mention of waste sites	Residence in NPCSs with controlled (class 1) and illegal (Class 2) hazardous waste sites	Not available	No excesses of mortality in the class of municipalities with illegal hazardous waste sites were observed (Class 2)	Class 2: Men: SMR=0.99 (95%CI:0.95-1.03). Women: SMR=0.98 (95%CI:0.93-1.03)	Exposure assessment: - Outcome assessment: - Confounding control: +	3: MODERATE
Hypertension. Rate of evidence: Inadequate
Huang et al, 2006 [80]	Ecological study at zip-code level. Hospital discharges with a secondary diagnosis of hypertensive disease (ICD9 codes: 401-404)	USA, New York State	The residents in New York State (NYS), with an hospital discharge for the years 1993–2000: total person–year studied: 42,423,884; Total hypertension diagnoses: 636,674	Residence in zip-code containing SuperFund site with POPs	POPs were considered to be PCBs, dioxins/furans, or chlorinated and persistent pesticides.	A statistically significant increasing in hypertension discharge rate for ‘‘POPs sites’’ and for ‘‘other waste sites’’ as compared to ‘‘clean sites’’.	POPs sites vs Clean site: RR=1.192 (95%CI:1.085-1.310). Other waste site vs Clean sites: RR=1.100 (95%CI:1.001-1.209)	Exposure assessment: + Outcome assessment: -, Confounding control: +	3: MODERATE
Neuberger et al, 2009 [75]	Ecological at municipal level. Mortality	USA, Ottawa: Tar Creek Site	Residents in Ottawa County and the residents in cities included in Tar Creek SuperFund site	The residence in municipality included in the SuperFund site	Pb, Zn, Cd in wastes and in soil; heavy metals (Pb, Cd) in surface waters and in groundwater. Elevated Pb blood levels in children living in exposed area	Increased mortality was reported for overall population living in exposed cities, with respect to those living in unexposed cities of the County (the results of the two genders separately, were not shown)	Overall: SMR=144.9 (95%CI:39.5-370.9)	Exposure assessment: + Outcome assessment :- - Confounding control: - -	2: MODERATE/LOW
Fazzo et al, 2014 [71]	Meta-analysis of municipal mortality	Italy, National Priority Contaminated sites	Residents in National Priority Contaminated sites (NPCSs), with mention of waste sites	Residence in NPCSs with controlled (class 1) and illegal (Class 2) hazardous waste sites	Not available	No excesses were found in the class of municipalities with illegal hazardous waste sites (Class 2)	Class 2: Men: SMR=1.01 (95%CI:0.94-1.09). Women: SMR=1 (95%CI:0.91-1.11)	Exposure assessment: - Outcome assessment: - Confounding control: +	3: MODERATE
Diseases of heart. Rate of evidence: Inadequate
Neuberger et al, 2009 [75]	Ecological at municipal level. Mortality	US, Ottawa: Tar Creek Site	Residents in Ottawa County and the residents in cities included in Tar Creek SuperFund site	The residence in municipality included in the SuperFund site	Pb, Zn, Cd in wastes and in soil; heavy metals (Pb, Cd) in surface waters and in groundwater. Elevated Pb blood levels in children living in exposed area measured in 1997, now in decrease	The mortality in population living in exposed cities, with respect to those living in unexposed cities of the County: not difference was reported	Men: SMR=90.9(95%CI:61.3-129.7); Women: SMR=94.2 (95%CI:67.6-127.7)	Exposure assessment: + Outcome assessment :- - Confounding control: - -	2: MODERATE/LOW
Ischemic diseases of heart. Rate of evidence: Inadequate
Fantini et al, 2012 [31]	Ecological at municipal level. Mortality and Hospital discharge	Italy, Sacco River Valley	Residents in municipalities around Sacco River	Residence in towns at different distance from the River and with high level of environmental contaminants	Heavy metals (Pb, Cr, Hg, Se) in soil and groundwater; β-HCH in diary products, fodder and soils. High levels of β-HCH in the blood of residents in the nearest areas to the river and using the wells	No excesses of risk were observed	Men: SMR=0.91 (95%CI:0.79-1.05); SHR=0.75 (95%CI:0.67-0.85). Women: SMR=0.86 (95%CI:0.73-1); SHR=0.8 (95%CI:0.69-0.94)	Exposure assessment: + Outcome assessment:+ Confounding control: - -	3: MODERATE
Chronic ischemic heart disease. Rate of evidence: Inadequate
Gensburg et al, 2009 [67]	Cohort of residents. Mortality data	USA, Love Canal site	Former residents in homes built on waste site	Location, persistence and time-period of the residence homes and of the school in ascertained contaminated areas.	Hexachlorocyclohexanes, benzylchlorides, organic sulfur compounds, chlorobenzenes, and sodium sulfide/sulfhydrates.	Decreased risk in both genderes of cohort, with respect to NYS population	Comparison with NY State: Men: SMR=0.90 (CI95%:0.67-1.18). Women: SMR=0.70 (95%CI:0.47-1.00)	Exposure assessment: + + Outcome assessment: ++ Confounding control: ++	5: HIGH
Stroke. Rate of evidence: Inadequate
ShcherbatykhI et al, 2005 [81]	Ecological at zip-code level. Hospitalization for stroke or ischemic stroke	USA, New York State	Residents in zip-codes containing/abutting hazardous waste sites	The residence in zip code containing or abutting at least one hazardous waste site.	Hazardous waste with persistent organic pollutants (POPs) and "other waste"	The rates of hospitalization for stroke and ischemic stroke in zip codes with POPs-sites were higher than those of reference; in zip codes with "other waste sites" the excess was found only for stroke.	POPs sites vs Clean site: stroke: RR=1.15 (95%CI:1.05-1.26); ischemic stroke: RR=1.17 (95%CI:1.04-1.31). Other waste sites vs Clean sites: stroke: RR= 1.13 (95%CI:1.02-1.24)	Exposure assessment: + Outcome assessment:- Confounding assessment:-	3: MODERATE
Dahlgren et al, 2007 [82]	Cross-sectional study: comparison between prevalence in two communities.	USA, New Mexico	Community living around a oil waste site	Waste samples from residents in 3 areas:19 in study area,3 at 2 miles, 9 in control community	PAHs, total petroleum hydrocarbons, radiochemistry, pristane & phytane. Air monitoring: VOC, sulfur compounds, Hg. A complete blood count, chemistry panel and a urin analysis were performed	Significant differences in several cellular factors, including Natural Killer Cells, between exposed and controls. Higher risk in study population, with respect to the reference, in the prevalence of stroke and angina	Stroke: OR=15.4 (95%CI: 0.8-304); Angina: OR = 5.72 (95%CI: = 1.68, 19.43)	Exposure assessment: + Outcome assessment:- Confounding control:+	3: MODERATE
Neuberger et al, 2009 [75]	Ecological at municipal level. Mortality	USA, Ottawa: Tar Creek Site	Residents in Ottawa County and the residents in cities included in Tar Creek SuperFund site	The residence in municipality included in the SuperFund site	Pb, Zn, Cd in wastes and in soil; heavy metals (Pb, Cd) in surface waters and in groundwater. Elevated Pb blood levels in children living in exposed area	Increased mortality in males living in exposed cities, not observed in females, with respect to those living in unexposed cities of the County	Men: SMR=119.7 (95%CI:51.7-235.9); Women: SMR=41.7 (95%CI:13.5-97.3)	Exposure assessment: + Outcome assessment :- - Confounding control: - -	2: MODERATE/LOW
Acute MyocardiaI Infarction (AMI). Rate of evidence: Inadequate
Sergeev et al, 2005 [83]	Cross-sectional study. Hospital discharge for coronary heart disease	USA, New York State	Residents in New York State (NYS), with an hospital discharge in 1993-2000 period. The hospitalizations repeated by the same subject were not excluded.	The residence in ZIP code(s) containing or abutting the site with POPs or other wastes	POPs: PCBs, dioxins/furans, or chlorinated and persistent pesticides.	Patients living in ZIP codes with POPs waste had a statistically significant elevation compared with clean ZIP codes.	ZIP codes with POPs vs clean sites: OR=1.20 (95%CI:1.034–1.393)	Exposure assessment:+ Outcome assessment: - Confounding control: +	3: MODERATE
Gensburg et al, 2009 [67]	Cohort of residents. Mortality data	USA, Love Canal site	Former residents in homes built on waste site	Location, persistence and time-period of the residence homes and of the school in ascertained contaminated areas.	Hexachlorocyclohexanes, benzylchlorides, organic sulfur compounds, chlorobenzenes, and sodium sulfide/sulfhydrates.	Increased risk in both genders of cohort, with respect to NY State population	Comparison with NYS: Men: SMR= 1.37 (CI95%:1.08-1.71). Women: SMR=1.43 (95%CI:1.06-1.89)	Exposure assessment: + + Outcome assessment: + + Confounding control: + +	5: HIGH
Cerebrovascular diseases. Rate of evidence: Inadequate
Minichilli et al, 2005 [73]	Ecological. Mortality data	Italy, Tuscany	Residents in areas including municipalities located < 5 km from 6 landfill sites	Residence in pool of municipalities and in selected municipalities	Not available	Excesses among women in all area, among males in 3 single sites and in women in a same single site	Women of all areas as a whole: SMR=1.04 (95%CI:1.00-1.08); in selected areas: men: SMR=1.49 (95%CI:1.1-2.03); SMR=1.59 (95%CI:1.04-2.41); SMR=1.30 (95%CI:1.08-1.57); women: SMR=1.77 (95%CI:1.26-2.47)	Exposure assessment: - Outcomes assessment: - - Confounding control: +	3: MODERATE
Gensburg et al, 2009 [67]	Cohort of residents. Mortality data	USA, Love Canal site	Former residents in homes built on waste site	Location, persistence and time-period of the residence homes and of the school in ascertained contaminated areas.	Hexachlorocyclohexanes, benzylchlorides, organic sulfur compounds, chlorobenzenes, and sodium sulfide/sulfhydrates.	Increased risk in males of cohort, with respect to NY State population; increase not found in women	Comparison with NYS: Men:SMR=1.13 (CI95%:0.69-1.75). Women: SMR=0.73 (95%CI:0.42-1.19)	Exposure assessment: + + Outcome assessment: ++ Confounding control: ++	5: HIGH
Diseases of respiratory system. Rate of evidence: Inadequate
Ma et al, 2007 [48]	Microgeographic study at zip code level. Hospital discharge of children (0-9 years old)	USA, New York State	Residents in New York State, except New York City	Residence in a zip code containing/abutting hazardous waste sites	Presence of POPs (dioxins/furans, PCB, chlorinated pesticides) or other hazardous waste.	Highly significant elevations in rates of hospital discharges for respiratory diseases, including asthma and infectious respiratory diseases, for children near hazardous waste sites.	ZIP code with POP waste sites vs clean ZIP code: RR=1.15. ZIP codes with "other waste" vs clean ZIP code: RR=1.13	Exposure assessment: + oucome assessment:+ Confounding control:+	3: MODERATE
Gensburg et al, 2009 [67]	Cohort of residents. Mortality data	USA, Love Canal site	Former residents in homes built on waste site	Location, persistence and time-period of the residence homes and of the school in ascertained contaminated areas.	Hexachlorocyclohexanes, benzylchlorides, organic sulfur compounds, chlorobenzenes, and sodium sulfide/sulfhydrates.	Increased risk in women of cohort, with respect to NY State population; not increase was found in men	Comparison with NYS: Men: SMR= 0.93(CI95%:0.62-1.34). Women: SMR=1.20 (95%CI:0.81-1.73)	Exposure assessment: + + Outcome assessment: ++ Confounding control: ++	5: HIGH
Fantini et al, 2012 [31]	Ecological at municipal level. Mortality and Hospital discharge	Italy, Sacco River Valley	Residents in municipalities around Sacco River	Residence in towns at different distance from the River and with high level of environmental contaminants	Heavy metals (Pb, Cr, Hg, Se) in soil and groundwater; β-HCH in diary products, fodder and soils. High levels of β-HCH in the blood of residents in the nearest areas to the river and using the wells	Excesses of hospitalization in both genders, the mortality was not increased	Men: Mortality: SMR=1 (95%CI:0.81-1.23); hospitalization SHR=1.25(95%CI:1.17-1.33). Women: SMR=0.88 (95%CI:0.68-1.13); SHR=1.19 (95%CI:1.11-1.28)	Exposure assessment: + Outcome assessment:+ Confounding control: - -	3: MODERATE
Pasetto et al, 2013 [30]	Cohort of residents. Mortality data	Italy, Ferrara	The subject residents in an area built on waste site, for at least 5 years.	Residence in the area built on waste site, for at least 5 years	Organic Chloro compounds, including Vinyl Chloride, in surface water and aquifers	The analysis were performed in the overall population. Mortality for respiratory diseases is not in excess	SMR=50(90%CI:27-84)	Exposure assessment: + Outcome assessment:+ Confounding control: - -	4: MODERATE/HIGH
Fazzo et al, 2014 [71]	Meta-analysis of municipal mortality	Italy, National Priority Contaminated sites	Residents in National Priority Contaminated sites (NPCSs), with mention of waste sites	Residence in NPCSs with controlled (class 1) and illegal (Class 2) hazardous waste sites	Not available	Excesses among both genders of mortality in the class of municipalities with illegal hazardous waste sites (Class2)	Class 2: Men: SMR=1.03 (95%CI:0.86-1.24); Women: SMR=1.04 (95%CI:0.99-1.09)	Exposure assessment: - Outcome assessment: - Confounding control: +	3: MODERATE
Chronic obstructive pulmonary diseases, incl. BPCO, bronchitis/emphisema. Rate of evidence: Inadequate
Carpenter et al, 2008 [49]	Microgeographic at zip code level. Hospital discharge.	USA, New York State	Residents in New York State except New York City, in zip codes containing (or abutting) hazardous waste sites	Residence in a zip code containing/abutting hazardous waste sites	Presence of POPs (dioxins/furans, PCB, chlorinated pesticides) or other hazardous waste	Positive association between residence in the neighbourhood of hazardous waste sites and Chronic obstructive pulmonary diseases (COPD)	ZIP codes with POP waste vs clean ZIP code: RR=1.19 ; ZIP codes with other hazardous waste vs clean ZIP codes: RR=1.13; in both cases statistically significant excesses.	Exposure assessment: + Outcome assessment: + Confounding control: +	3: MODERATE
Gensburg et al, 2009 [67]	Cohort of residents. Mortality data	USA, Love Canal site	Former residents in homes built on waste site	Location, persistence and time-period of the residence homes and of the school in ascertained contaminated areas.	Hexachlorocyclohexanes, benzylchlorides, organic sulfur compounds, chlorobenzenes, and sodium sulfide/sulfhydrates.	Increased risk in women of cohort, with respect to NY State population; increase was not found in men	Comparison with NYS: Men: SMR= 0.99(CI95%:0.56-1.60). Women: SMR=1.48 (95%CI:0.88-2.34)	Exposure assessment: + + Outcome assessment: ++ Confounding control: ++	5: HIGH
Neuberger et al, 2009 [75]	Ecological at municipal level. Mortality	USA, Ottawa: Tar Creek Site	Residents in Ottawa County and the residents in cities included in Tar Creek SuperFund site	The residence in municipality included in the SuperFund site	Pb, Zn, Cd in wastes and in soil; heavy metals (Pb, Cd) in surface waters and in groundwater. Elevated Pb blood levels in children living in exposed area	The mortality in males and females living in exposed cities was higher than in population living in unexposed cities of the County	Men: SMR=134.3 (95%CI:58-264.7); Women: SMR=103.7 (96%CI:38.1-225.8)	Exposure assessment: + Outcome assessment :- - Confounding control: - -	2: MODERATE/LOW
Fantini et al, 2012 [31]	Ecological at municipal level. Mortality and Hospital discharge	Italy, Sacco River Valley	Residents in municipalities around Sacco River	Residence in towns at different distance from the River and with high level of environmental contaminants	Heavy metals (Pb, Cr, Hg, Se) in soil and groundwater; β-HCH in diary products, fodder and soils. High levels of β-HCH in the blood of residents in the nearest areas to the river and using the wells	Differences were not found in study population, with respect to the reference population	Men: mortality: SMR=0.98 (95%CI:0.74-1.28); hospitalization: SHR=1.05(95%CI:0.87-1.26). Women: SMR=0.71 (95%CI:0.47-1.03); SHR=0.84(95%CI:0.66-1.06)	Exposure assessment: + Outcome assessment:+ Confounding control: - -	3: MODERATE
Acute infections of respiratory system, pneumonia, influenza. Rate of evidence: Inadequate
Ma et al, 2007 [48]	Microgeographic study at zip code level. Hospital discharges of children (0-9 years old)	USA, New York State	Residents in New York State, except New York City	Residence in a zip code containing/abutting hazardous waste sites	Presence of POPs (dioxins/furans, PCB, chlorinated pesticides) or other hazardous waste.	Highly significant elevations in rates of hospital discharges for children living near hazardous waste sites.	ZIP codes with POP waste sites vs clean ZIP code: RR=1.15; ZIP codes with "other waste" vs clean ZIP code: RR=1.12 (both significant at 5%level)	Exposure assessment: + oucome assessment:+ Confounding control:+	3: MODERATE
Carpenter et al, 2008 [49]	Microgeographic at zip code level. Hospital discharge.	USA, New York State	Residents in New York State, except New York City, in zip codes containing (or abutting) hazardous waste sites	Residence in a zip code containing/abutting hazardous waste sites	Presence of POPs (dioxins/furans, PCB, chlorinated pesticides) or other hazardous waste	Positive association between residence in the neighbourhood of hazardous waste sites and infection respiratory disease	ZIP code with POP waste vs clean ZIP code: RR=1.15 ; ZIP codes with other waste vs clean ZIP codes: RR=1.12; in both cases statistically significant RR	Exposure assessment: + Outcome assessment: + Confounding control: +	3: MODERATE
Gensburg et al, 2009 [67]	Cohort of residents. Mortality data for pneumonia and influenza	USA, Love Canal site	Former residents in homes built on waste site	Location, persistence and time-period of the residence homes and of the school in ascertained contaminated areas.	Hexachlorocyclohexanes, benzylchlorides, organic sulfur compounds, chlorobenzenes, and sodium sulfide/sulfhydrates.	There is not difference in for either comparison	Comparison with NY State: Men: SMR= 0.69(CI95%:0.28-1.42); women: SMR=0.89 (95%CI:0.38-1.75)	Exposure assessment: + + Outcome assessment: ++ Confounding control: ++	5: HIGH
Pasetto et al, 2013 [30]	Cohort of residents. Mortality data	Italy, Ferrara	The subject residents in an area built on waste site, for at least 5 years.	Residence in the area built on waste site, for at least 5 years	Organic Chloro compounds, including Vinyl Chloride, in surface water and aquifers	The analysis were performed in the overall population. Mortality for Acute respiratory diseases is not in excess	SMR=57(90%CI:22-119)	Exposure assessment: + Outcome assessment:+ Confounding control: - -	4: MODERATE/HIGH
Asthma. Rate of evidence: Limited
Pukkala et al, 2001 [50]	Retrospective cohort	Finland, Helsinki City	People living in houses built over landfill sites	Residence in areas with landfills	Heavy metals and organic compounds in environmental media of the areas.	Association between living in areas with landfills and asthma	SIR(dump)/SIR (ref)=1.79 (95%CI: 1.20-1.71)	Exposure assessment: + Outcome assessment:- Confounding control: -	3: MODERATE
Ma et al, 2007 [48]	Microgeographic study at zip code level. Hospital discharge for asthma in children (0-9 old)	USA, New York State	Residents in New York State, except New York City	Residence in a zip code containing/abutting hazardous waste sites	Presence of POPs (dioxins/furans, PCB, chlorinated pesticides) or other hazardous waste.	Highly significant elevations in rates of hospital discharges both for asthma and infectious respiratory disease for children living near hazardous waste sites.	ZIP code with POP waste sites vs clean ZIP code: RR=1.12 ; ZIP codes with "other waste" vs clean ZIP code: RR=1.09 (both significant at 5 % level)	Exposure assessment: + oucome assessment:+ Confounding control:+	3: MODERATE
Carpenter et al, 2008 [49]	Microgeographic at zip code level. Hospital discharge.	USA, New York State	Residents in New York State except New York City, in zip codes containing (or abutting) hazardous waste sites	Residence in a zip code containing/abutting hazardous waste sites	Presence of POPs (dioxins/furans, PCB, chlorinated pesticides) or other hazardous waste	Positive association between residence in the neighbourhood of hazardous waste sites and asthma	ZIP codes with POP waste vs clean ZIP codes: RR=1.09 ; ZIP codes with other waste vs clean ZIP codes: RR=1.09; in both cases statistically significant	Exposure assessment: + Outcome assessment: + Confounding control: +	3: MODERATE.
Fantini et al, 2012 [31]	Ecological at municipal level. Hospitalization for asthma	Italy, Sacco River Valley	Residents in municipalities around Sacco River. General population and, separately, 0-14 years old children	Residence in towns at different distance from the River and with high level of environmental contaminants	Heavy metals (Pb, Cr, Hg, Se) in soil and groundwater; β-HCH in diary products, fodder and soils. High levels of β-HCH in the blood of residents in the nearest areas to the river and using the wells	Significant excesses were found among both genders, with respect to the reference population, in overall population and 0-14 years old children	Overall population: Men:SHR=2.33 (95%CI:1.79-2.99); Women: SHR=1.68(95%CI:1.2-2.28). Children: Males:SHR=2.44 (95%CI:1.81-3.22).Females: SHR=2.46 (95%CI:1.66-3.51)	Exposure assessment: + Outcome assessment:+ Confounding control: - -	3: MODERATE
Diseases of digestive system. Rate of evidence: Inadequate
Gensburg et al, 2009 [67]	Cohort of residents. Mortality data	USA, Love Canal site	Former residents in homes built on waste site	Location, persistence and time-period of the residence homes and of the school in ascertained contaminated areas.	Hexachlorocyclohexanes, benzylchlorides, organic sulfur compounds, chlorobenzenes, and sodium sulfide/sulfhydrates.	Excess of mortality in cohort's males, and a decrease in women, with respect to NY State (excluding NY City)	Comparison with NYS: Men: SMR=: 1.57(CI95%:0.99-2.35). Women: SMR=0.86 (95%CI:0.41-1.58)	Exposure assessment: + + Outcome assessment: ++ Confounding control: ++	5: HIGH
Fantini et al, 2012 [31]	Ecological at municipal level. Mortality and Hospital discharge	Italy, Sacco River Valley	Residents in municipalities around Sacco River	Residence in towns at different distance from the River and with high level of environmental contaminants	Heavy metals (Pb, Cr, Hg, Se) in soil and groundwater; β-HCH in diary products, fodder and soils. High levels of β-HCH in the blood of residents in the nearest areas to the river and using the wells	Significant excesses were found in mortality, not in hospitalization rates, of both genders, with respect to the reference population	Men: SMR=1.27 (95%CI:1.02-1.57); SHR=0.91(95%CI:0.85-0.97).Women: SMR=1.05 (95%CI:0.81-1.34); SHR=0.87(95%CI:0.81-0.94)	Exposure assessment: + Outcome assessment:+ Confounding control: - -	3: MODERATE
Pasetto et al, 2013 [30]	Cohort of residents. Mortality	Italy, Ferrara	The subject residents in an area built on waste site, for at least 5 years.	Residence in the area built on waste site, for at least 5 years	Organic Chloro compounds, including Vinyl Chloride, in surface water and aquifers	The analysis were performed in the overall population. Mortality for Digestive tract diseases is not in excess, in study cohort	SMR=75 (90%CI:43-122)	Exposure assessment: + Outcome assessment:+ Confounding control: - -	4: MODERATE/HIGH
Biliary Cirrhosis. Rate of evidence: Inadequate
Ala et al, 2006 [84]	Prevalence study of Primary Biliary Cirrhosis (PBC) and Primary Sclerosing Cholangitis (PSC) and clustering study of PBC cases, at zip-code level	USA, New York City	Prevalence study: New York City (cases of PBC and PSC listed for liver transplantation). Cluster analysis:New York City (PBC cases listed for liver transplamtation plus PBC cases followed by Mont Sinai School of Medicine, MSSM)	Residence in a ZIP code containing or abutting Superfund hazardous waste site	Benzene, other Volatile Organic Compounds (VOCs) and trichloroethylene	Increased prevalence ratio of PBC, not PSC, in zip codes including (or adjacent to) Superfund hazardous waste sites (SFS). PBC clustering analysis including also MSSM patients identified two areas with dumps contaminated by benzene alone and benzene and other VOCs and trichloroethylene, respectively	Standard Prevalence Ratio: PBC in zip codes with/near SFS=1,225; PBC in zip codes without SFS=0.670; p=0.025 [denominator of prevalence rates not indicated]	Exposure assessment:+ Outcome assessment: - Confounding control:-	1: LOW
Hepatic Cirrhosis. Rate of evidence: Inadequate
Altavista et al, 2004 [65]	Ecological at municipal level. Mortality data.	Italy, Campania Region	Residents in three municipalities of Naples Province, with illegal hazardous waste dump sites	Residence in three municipalities	Not available	Decreases in both genders in a municipality (Giugliano) and among women of another one (Villaricca).	Giugliano: men: SMR=85.9 (p<0.1); women: SMR=83.4 (p<0.1); Villaricca: men: SMR=58.8 (p<0.05)	Exposure assessment: - Outcome assessment: - Confounding control: -	2: MODERATE/LOW
Fazzo et al, 2014 [71]	Meta-analysis of municipal data. Mortality for cirrhosis and other liver diseases (ICD 9 rev: 571)	Italy, National Priority Contaminated sites	Residents in National Priority Contaminated sites (NPCSs), with mention of waste sites	Residence in NPCSs with controlled (class 1) and illegal (Class 2) hazardous waste sites	Not available	Excess in the class of municipalities with illegal hazardous waste sites (Class 2), among both genders	Men: SMR=1.11 (95%CI:1.03-1.19). Women: SMR=1.18 (95%CI:1.09-1.28)	Exposure assessment: - Outcome assessment: - Confounding control: +	3: MODERATE
Metabolic syndrome. Rate of evidence: Inadequate
Sergeev et al, 2011 [85]	Microgeographic study based on hospitalization rates	USA: New York State	Residents of New York State (NYS), excluding New York City, in ZIP codes containing/abutting POP-contaminated hazardous waste site	Residence in Zip codes containing (or abutting) hazardous waste sites with presence of POPs	POPs: dioxins/furans, PCBs, chlorinated pesticides	Metabolic syndrome-related hospitalization is associated with residence in POP zip codes, supporting the hypothesis that POPs constitute an environmental risk factor for the Metabolic Syndrome.	ZIP codes with POP-hazardous waste sites vs "clean" zip-codes: RR= 1.392 (95%CI: 1.032-1.879; p= 0.030)	Exposure assessment: + Outcome assessment: + Confounding control: +	3: MODERATE
Endocrine and metabolic diseases. Rate of evidence: Inadequate
Gensburg et al, 2009 [67]	Cohort of residents. Mortality data	USA, Love Canal site	Former residents in homes built on waste site	Location, persistence and time-period of the residence homes and of the school in ascertained contaminated areas.	Hexachlorocyclohexanes, benzylchlorides, organic sulfur compounds, chlorobenzenes, and sodium sulfide/sulfhydrates.	There is not difference for either comparison	Comparison with NY State: Men: SMR=0.82 (CI95%:0.33-1.69). Women: SMR=0.81 (95%CI:0.33-1.67)	Exposure assessment: + + Outcome assessment: ++ Confounding control: ++	5: HIGH
Other endocrine gland diseases. Rate of evidence: Inadequate
Gensburg et al, 2009 [67]	Cohort of residents. Mortality data	USA, Love Canal site	Former residents in homes built on waste site	Location, persistence and time-period of the residence homes and of the school in ascertained contaminated areas.	Hexachlorocyclohexanes, benzylchlorides, organic sulfur compounds, chlorobenzenes, and sodium sulfide/sulfhydrates.	There is not difference for either comparison	Comparison with NY State: Men: SMR=0.90 (CI95%:0.33-1.97). Women: SMR= 0.99 (95%CI:0.40-2.04)	Exposure assessment: + + Outcome assessment: ++ Confounding control: ++	5: HIGH
Ovarian disfunction. Rate of evidence: Inadequate
Carpenter et al, 2001 [79]	Ecological study. Hospitalizations for thyroid gland disorders	USA, New York State	Residents in ZIP codes within 15 miles of water bodies contaminated with POPs from SuperFund (SF) sites	Residence in ZIP codes within 15 miles of water bodies contaminated by POPs from SF sites	POPs in water bodies and in SF sites	Not difference between study area vs all clean areas was found	No values were reported. SASMR (summarized agestandardized morbidity rate) not significantly different from 1	Exposure assessment: - Outcome assessment:- Confounding control: - -	2: MODERATE/LOW
Testicular disfunction. Rate of evidence: Inadequate
Carpenter et al, 2001 [79]	Ecological study. Hospitalizations for thyroid gland disorders	USA, New York State	Residents in ZIP codes within 15 miles of water bodies contaminated with POPs from SuperFund (SF) sites	Residence in ZIP codes within 15 miles of water bodies contaminated by POPs from SF sites	POPs in water bodies and in SF sites	Not difference between study area vs all clean areas	No values were reported. SASMR (summarized agestandardized morbidity rate) not significantly different from 1	Exposure assessment: - Outcome assessment:- Confounding control: - -	2: MODERATE/LOW
Diseases of genitourinary system. Rate of evidence: Inadequate
Fantini et al, 2012 [31]	Ecological at municipal level. Mortality and Hospital discharge	Italy, Sacco River Valley	Residents in municipalities around Sacco River	Residence in towns at different distance from the River and with high level of environmental contaminants	Heavy metals (Pb, Cr, Hg, Se) in soil and groundwater; β-HCH in diary products, fodder and soils. High levels of β-HCH in the blood of residents in the nearest areas to the river and using the wells	Among men excess of mortality; no difference in hospitalization rate . Mortality and hospitalization among women are not different from reference rates	Men: mortality: SMR=1.16 (95%CI:0.75-1.72); hospitalization SHR=0.97(95%CI:0.88-1.05). Women: SMR=0.74 (95%CI:0.41-1.22); SHR=0.9 (95%CI:0.83-0.97)	Exposure assessment: + Outcome assessment:+ Confounding control: - -	3: MODERATE
Pasetto et al, 2013 [30]	Cohort of residents. Mortality data	Italy, Ferrara	The subject residents in an area built on waste site, for at least 5 years.	Residence in the area built on waste site, for at least 5 years	Organic Chloro compounds, including Vinyl Chloride, in surface water and aquifers	Less than 3 cases were found in cohort: the estimates were not shown	Number of cases, in study cohort: <3	Exposure assessment: + Outcome assessment:+ Confounding control: - -	4: MODERATE/HIGH
Other disorders of female genital tract, including endometriosis. Rate of evidence: Inadequate
Carpenter et al, 2001 [79]	Ecological study. Hospitalizations for genital tract disorders as a whole and, separately, for endometriosis	USA, New York State	Residents in ZIP codes within 15 miles of water bodies contaminated with POPs from SuperFund (SF) sites	Residence in ZIP codes within 15 miles of water bodies contaminated by POPs from SF sites	POPs in water bodies and in SF sites	Excess in study area vs all clean areas of hospitalizations for genital tract disorders, among >24 age classes women. The endometriosis is increased in 25-44 years age class	No values were reported. Disorders of genital tract: SASMR (summarized agestandardized morbidity rate) not significantly different from 1, in 0-24 age class; in excess in <25 age-classes. Endometriosis: SASMR in excess in 25-44 age class	Exposure assessment: - Outcome assessment:- Confounding control: - -	2: MODERATE/LOW
External injuries. Rate of evidence: Inadequate
Gensburg et al, 2009 [67]	Cohort of residents. Mortality data	USA, Love Canal site	Former residents in homes built on waste site	Location, persistence and time-period of the residence homes and of the school in ascertained contaminated areas.	Hexachlorocyclohexanes, benzylchlorides, organic sulfur compounds, chlorobenzenes, and sodium sulfide/sulfhydrates.	Excesses in both genders of cohort, with respect to the referent population	Comparison with NY State: Men: SMR= 1.02(CI95%:0.85-1.65). Women: SMR=1.99 (95%CI:1.25-2.90)	Exposure assessment: + + Outcome assessment: ++ Confounding control: ++	5: HIGH
Infertility. Rate of evidence: Inadequate
Carpenter et al, 2001 [79]	Ecological study. Hospitalizations	USA, New York State	Residents in ZIP codes within 15 miles of water bodies contaminated with POPs from SuperFund (SF) sites	Residence in ZIP codes within 15 miles of water bodies contaminated by POPs from SF sites	POPs in water bodies and in SF sites	The Authors declare that the hospitalization data are not good quality measure for this outcome. Excess was detected in 25-44 years age class	No values were reported. SASMR (summarized agestandardized morbidity rate) in excess in 25-44 years age class	Exposure assessment: - Outcome assessment:- Confounding control: - -	2: MODERATE/LOW
Gissler et al, 2013 [86]	Residential cohort. Data from Congenital Anomalies Registry	Finland, Helsinki City	Women (and children of) former resident in blockhouse in area of the city building on hazardous waste dump	Residence in homes built on former contaminated waste dump site	Several contaminants, in particular cyanide, in soil, water, air and homes	Differences have not been detected. The Authors declare that follow-up period may be too small	Total fertility rate: number of cases in waste dump: NA (NA=not available/appropritate)	Exposure assessment: + + Outcome assessment: - - Confounding ass:+	2: MODERATE/LOW
Intelligence Quotient (IQ) impairment. Rate of evidence: Inadequate
Wright et al, 2006 [87]	Cross-sectional study on IQ, neuropsychological test scores and behavioural ratings, in children	USA, Tar Creek SuperFund site	Children resident in Ottawa County, Oklahoma, where the Tar Creek Superfund sites is located	Residence in area of Tar Creek Superfund site and with high hair level of Mn and As	Environmental contaminants (in soils, ponds and well water): Pb, Zn, Cd, Mn, As. Hair levels of As, Mn and Cd.	General intelligence scores and tests of memory were inversely related to hair Mn and As levels especially due to concurrent exposure to Mn and As.	Higher levels of As inversely related with: full-scale IQ (p=0.01), verbal IQ (p=0.003), memors for words (p=0.03) and for story elements (p=0.064). Higher levels of Mn inversely related to full scale IQ (p=0.07), verbal IQ (p=0.02), memory for words (p=0.03) and for stories (p=0.01). Significant Mn-by-As interaction terms for story memory.	Exposure assessment: ++ Outcome assessment:+ Confounding control:+	4:MODERATE/HIGH.
