# Supplementary material for: Hazardous waste and health impact: a systematic review of the scientific literature
Source: Environ Health. 2017 Oct 11;16:107. doi: 10.1186/s12940-017-0311-8 (PMC5637250; doi:10.1186/s12940-017-0311-8)
Supplement: Supplementary file 2 — Hazardous waste: birth outcomes [88–105] (XLSX 30 kb) [file 12940_2017_311_MOESM2_ESM.xlsx]

## Sheet: Foglio1
Table S2. Hazardous waste: birth outcomes
Author, year	Study design and Outcome	Country	Study population	Exposure assessment	Enviromental contaminants	Main results	Effects estimates	Risk of bias: exposure assessment Outcome assessment Confounding control	Reliability assessment
Congenital anomalies (CA): total. Rate of evidence: Limited
Eizaguirre-Garcia et al, 2000 [88]	Geographical study at district level (ED). Congenital Anomalies (CA) by Glasgow Register of CA (EUROCAT Network)	Scotland, Glasgow	2,678 CAs on 81,057 births (1982-1989) from mothers with residence at the time of the birth in Glasgow	The distance of centroid of ED residence from the centroid of waste site	Chromium (III) and Chromium (VI)	Relative risk shows a significant peak in an area 2-4 km away from chromium waste site	0-2 km resident vs 2-4 km : OR=0.68 (95%CI:0.56-0.82)	Exposure assessment: - Outcome assessment: + Confounding control: +	3: MODERATE
Dodds et al, 2001 [89]	Geographical study. Source of Data: Nova Scotia Atlee Perinatal Database	Nova Scotia, Sidney	Live births and stillbirths among Sidney residents and among residents in Cape Breton County	Residence in Sidney	Polycyclic aromatic hydrocarbons, polychlorinated biphenyls, benzene, arsenic, lead and other heavy metals	Increased Rate Ratio for all major anomalies was found among residents of Sidney compared to Nova Scotia residents, after adjusting for maternal age and parity.	Sidney residents vs Nova Scotia: RR=1.25 (95%CI: 1.04-1.51)	Exposure assessment: - - Outcome assessment: + Confounding control: + +	3: MODERATE
Elliott et al, 2001 [62]	Ecological at post code level. Health data from National Congenital Anomaly System and population data from national postcoded Registers.	Grait Britain	8.2 million live births, 43,471 stillbirths, and 124,597 congenital anomalies (including terminations), within 2 km radius of landfill sites operational at some time between 1982 and 1997.	Residence in post code located within 2 km radius of a landfill site	Volatile organic compounds, pesticides, solvents, and heavy metals	Excess of risk in population living at distance <2 km from special waste landfill	RR=1.07 (99%CI: (1.04-1.09)	Exposure assessment: - Outcome assessment: + Confounding control: +	4: MODERATE/HIGH
Orr et al, 2002 [90]	Case-control of CAs identified by the California Birth Defects Monitoring Program	USA, California	Cases: 13,938 infants with major structural birth defects whose mothers resided in selected counties at the time of delivery	Residence in census tract containing a National Priority List site	Volatile and low volatile organic compounds (VOCs); heavy metals; inorganic compounds not otherwise classified; pesticides; organophosphates and carbamates; cyanides and hydrogen sulfide; radioactive substances; nitrites/nitrates. Environmental contaminated media were identified.	None of the risk factors listed on the birth certificates changed the ORs; only unadjusted ORs are presented. Racial/ ethnic minority infants whose mothers had been potentially exposed to hazardous waste were at increased risk, with the strongest association found among American Indians/Alaska Natives.	Racial/etnic minority children whose exposed mothers: OR=1.12 (95%CI:0.98-1.27); American Indians/Alaska Natives children, whose exposed mothers: OR= 1.19 (95% CI:0.62-2.27)	Exposure assessment: - Outcome assessment: + Confounding control: +	4: MODERATE/HIGH
Morris et al, 2003 [91]	Microgeografic at postcode level. Sources of data: CA by Register of the UK Small Area Health Statistics Unit; gastoschisis by hospital admissions; stillbirths, LBW by national births and stillbirths data	Scotland	Population living within 2 km from 61 special waste landfills: for CA (1988-1994) 19,468 live births, stillbirths and terminations.	Residence in postcode within 2 km from landfill	Not available	No statistically significant exceeding risks of any congenital anomaly in populations living within 2 km radius of a special waste site.	RR=0.96 (99%CI: 0.89-1.02)	Exposure assessment: - Outcome assessment: + Confounding control: +	3: MODERATE
Comba et, 2006 [66]	Ecological at muncipal level. Causes mortality and prevalence of congenital anomalies (the latter from CA Registry)	Italy, Campania Region	People living in Naples and Caserta provinces (Campania Region)	Residence in municipalities aggregated in two provinces	Not available	All Congenital anomalies prevalence in excess	Values of SMR not reported	Exposure assessment:- - Outcomes assessment: - Confounding control: - -	2: MODERATE/LOW
Gilbreath et al, 2006 [63]	Retrospective cohort, based on population. Data from birth records droma Alaska Bureau of Vital Statistics.	USA, Alaska	10,360 infants of mother living in villages with waste dump sites.	Mother's residence reported on birth certificate. Hazardard rank of dumpsite present in the village of mother	Not available	The infants born to mother of village containing high hazard rank of dumpsites show higher risk of CA	RR=1.37 (CI:0.92-2.04)	Exposure assessment: - Outcome assessment: - Confounding control: + +	3: MODERATE
Kuhen et al, 2007 [92]	Case-control population based. Outcomes: CA overall from Birth hospital discharges	USA, Washigton State	63,006 cases of CA	Maternal residence distance from a waste site	Petroleum products, polychlorinated biphenyls, dioxins, metals, pesticides, dioxins, PAHs, organic and inorganic wastes, asbestos, base materials, and halogenated organic compounds.	The residential distance was associated with increased risk of any malformation in offspring. Risk estimates varied by urban vs. rural maternal residence	Distance <0.5 mile relative to living >5 miles from a site: OR= 1.33 (95%CI 1.27-1.40)	Exposure assessment: + Outcome assessment: - Confounding control: +	4: MODERATE/HIGH
Fazzo et al, 2008 [32]	Ecological at municipal level. Clustering analysis of causes mortality and prevalence of congenital anomalies (the latters from CA Registry)	Italy, Campania Region	Residents in Naples and Caserta provinces	Municipal residence	Not available	Significant clusters (p-value<0.05) in municipalites with uncontrolled waste dumps	Clusters with p<0.05: RR=1.28; RR=1.47; RR=1.42; RR=1.41; RR=5.85;	Exposure assessment: - - Outcome assessment: + Confounding control: +	2: MODERATE/LOW
Elliott et al, 2009 [93]	Ecological at district level. Outcomes: Congenital Anomalies (CA) Total	Great Britain	Cases of CA in district with the three highest landfill exposure index ; overall, including reference districts: 136,821 cases	Residence in district with different landfill exposure index, calculated on the basis of geographic density of landfill within 2 km	Not available	For special waste sites, adjusted odd ratio was significant for the third category (the highest) of the landfill exposure index for all anomalies combined. No excesses for non special waste sites	The highest exposed category vs the lowest category: OR=1.04 (95%CI:0.99-1.10)	Exposure assessment: + Outcome assessment: + Confounding control: +	4: MODERATE/HIGH
Martuzzi et al, 2009 [33]	Ecological at municipal level. Regression analysis of mortality data and of prevalence of congenital anomalies (the latter from CA Registry)	Italy, Campania Region	Residents in municipalities of Naples and Caserta Provinces	Residence in municipalities with different waste exposure index, based on: type of wastes, typologies of the site; % of population near the dumps	Not available	No Significant trend of the percentage of the risk from the class I (the lowest exposed) to the Class 5 (the highest exposed) of the waste exposure index	The percentage of the risk trend: ERR= - 1.0 (95%CI: (-3.2) - 1.4)	Exposure assessment: - Outcome assessment: + Confounding control: +	4: MODERATE/HIGH
Austin et al, 2011 [61]	Retrospective residential cohort. Birth defects from Registry; other birth outcomes from birth certificates	USA, Love Canal site	Newborns to mother residing in Love Canal: 1799 livebirths (1767 births singleton)	Residential locations and dates of occupancy,the area was divided into four sub-areas	Approximately 21,800 tons of at least 200 different chemicals including pesticides, chlorinated solvents, and naphthalenes	The frequency of congenital anomalies was greater than expected among Love Canal boys born from1983 to 1996, although in both cases the 95% CI included the null value.	Love Canal site vs NY State: SIR=1.38 (95%CI:0.79-2.23)	Exposure assessment: + Outcome assessment: ++ Confounding control: + +	5: HIGH
Fazzo et al, 2014 [71]	Meta-analysis of municipal mortality	Italy, National Priority Contaminated sites	Residents in National Priority Contaminated sites (NPCSs), with mention of waste sites	Residence in NPCSs with controlled (class 1) and illegal (Class 2) hazardous waste sites	Not available	No differences were found in populations living in study areas	Class 1: SMR=0.97 (95%CI:0.90-1.07); Class 2: SMR=0.98 (95%CI:0.90-1.97)	Exposure assessment: - Outcome assessment: - Confounding control: +	3: MODERATE
CA cardiovascular system (CHD). Rate of evidence: Inadequate
Dodds et al, 2001 [89]	Geographical study. Source of Data: Nova Scotia Atlee Perinatal Database	Nova Scotia, Sidney	Live births and stillbirths among Sidney residents and among residents in Cape Breton County	Residence in Sidney	Polycyclic aromatic hydrocarbons, polychlorinated biphenyls, benzene, arsenic, lead and other heavy metals	Not significant increase in the rate ratio for cardiovascular anomalies was found among residents of Sidney compared to Nova Scotia residents, after adjusting for maternal age and parity	RR=1.27 (95%CI: 0.93-1.75)	Exposure assessment: - - Outcome assessment: + Confounding control: + +	3: MODERATE
Elliott et al, 2001 [62]	Ecological at post code level. Health data from National Congenital Anomaly System and population data from national postcoded Registers.	Grait Britain	8.2 million live births, 43,471 stillbirths, and 124,597 congenital anomalies (including terminations), within 2 km radius of landfill sites operational at some time between 1982 and 1997.	Residence in post code located within 2 km radius of a landfill site	Volatile organic compounds, pesticides, solvents, and heavy metals	Excess of risk in population living <2 km from special waste landfill, with respect to the reference population	RR=1.11 (99%CI: 1.03-1.21)	Exposure assessment: - Outcome assessment: + Confounding control: +	4: MODERATE/HIGH
Morris et al, 2003 [91]	Microgeografic at postcode level. Sources of data: CA by Register of the UK Small Area Health Statistics Unit	Scotland	Population living within 2 km from 61 special waste landfills: for CA (1988-1994) 19,468 live births, stillbirths and terminations.	Residence in postcode within 2 km from landfill	Not available	No statistically significant excess of risks of cardiovascular congenital anomalies in populations living within 2km of a Scottish special waste site.	RR=1.03 (99%CI: 0.85-1.26)	Exposure assessment: - Outcome assessment: + Confounding control: +	3: MODERATE
Malik et al, 2004 [94]	Case-control study on CA of heart. Data from Texas registry	USA, Texas: Dallas County	1,283 cases live born of Congenital Heart Defects (diagnosed also over 1 year old), period: 1979-'84	Residence at time of delivery: distance from waste sites: <1 mile	Not available	An increased risk was found in association with maternal residence within 1 mile of an Hazardous Waste Sites .	Residents distant <1 mile vs > 1 mile from hazardous waste sites: OR = 1.2 (95% CI:1.1–1.4)	Exposure assessment: + Outcome assessment: - Confounding control: -	2: MODERATE/LOW
Comba et, 2006 [66]	Ecological at muncipal level. Causes mortality and prevalence of CA (the latters from CA Register)	Italy, Campania Region	People living in Naples and Caserta provinces (Campania Region)	Residence in municipalities aggregated in two provinces	Not available	Cardiovascular CA excesses were observed	Values of SMR not reported	Exposure assessment:- - Outcomes assessment: - Confounding control: - -	2: MODERATE/LOW
Gilbreath et al, 2006 [95]	Retrospective cohort, based on population. Data from birth records droma Alaska Bureau of Vital Statistics.	USA, Alaska	10,360 infants of mother living in villages with waste dump sites.	Mother's residence reported on birth certificate. Hazardard rank of dumpsite present in the village of mother	Not available	The infants born to mother of village containing high hazard rank of dumpsites show higher risk of respiratory/circulatory system CA	RR=1.42 (95%CI: 0.39-5.42)	Exposure assessment: - Outcome assessment: - Confounding control: + +	3: MODERATE
Kuhen et al, 2007 [92]	Case-control population based. Outcomes: Heart and respiratory/circulatory system CAs. Data from Birth hospital discharges	USA, Washigton State	63,006 cases of CA	Maternal residence distance from a waste site	Petroleum products, polychlorinated biphenyls (PCBs), dioxins, metals, pesticides, dioxins, PAHs and organic and inorganic wastes, asbestos, base materials, and halogenated organic compounds.	The residential distance was not associated with risk of heart defects in offspring. An increased risk was found for respiratory/circulatory CAs. Risk estimates varied by urban vs. rural maternal residence	Distance <1 mile vs living >5 miles from waste site: heart CAs: OR=0.96 (95% CI: 0.83-1.11); respiratory/circulatory system CAs: RR=1.02 (95%CI:0.89-1.17)	Exposure assessment: + Outcome assessment: - Confounding control: +	4: MODERATE/HIGH
Fazzo et al, 2008 [32]	Ecological at municipal level. Clustering analysisi of cause mortality and prevalence of congenital anomalies (the latters from CA Registry)	Italy, Campania Region	Residents in municipalities of the two provinces	Municpal residence	Not available	Clusters with significant increased risk in municipalites with uncontrolled waste dumps	Clusters with p<0.05: RR=2.04; RR=1.54	Exposure assessment: - - Outcome assessment: + Confounding control: +	2: MODERATE/LOW
Elliott et al, 2009 [93]	Ecological at district level. Outcomes: cardiovascular defects	Great Britain	Cases of CA in district with the three highest landfill exposure index ; overall, including reference districts: 136,821 cases	Residence in district with different landfill exposure index, calculated on the basis of geographic density of landfill within 2 km	Not available	For special waste sites, adjusted odd ratio was significant for the third category of the landfill exposure index for cardiovascular anomalies. No excesses for non special waste sites	Top category vs the 1st: OR=1.02 (95%CI:0.89-1.16)	Exposure assessment: + Outcome assessment: + Confounding control: +	4: MODERATE/HIGH
Martuzzi et al, 2009 [33]	Ecological at municipal level. Regression analysis of mortality data and of prevalence of congenital anomalies (the latters from Congenital Anomalies Registry)	Italy, Campania Region	Residents in municipalities of Naples and Caserta Provinces	Residence in municipalities with different waste exposure index, based on: type of wastes, typologies of the site; % of population near the dumps	Not available	Trend of the percentage of the risk in decrease from the class I to the Class 5 of the waste exposure index	ERR=-5.3 (95%CI: (-9.4) - (-1))	Exposure assessment: - Outcome assessment: + Confounding control: +	4: MODERATE/HIGH
Langlois et al, 2009 [96]	Case-control study on conotruncal heart defects: Texas Birth Defects Registry cases were linked with their birth or fetal death certificates	USA,Texas	1,244 cases, only livebirths and fetal deaths, period: 1996-2000	Distances of maternal addresses at delivery from National Priority List (NPL) and State Superfund sites: exposed:<1mile	Heavy metals, solvents	No association of risk of conotruncal heart defects was observed. This was true whether looking at most types of defects or waste sites. Only truncus arteriosus showed statistically elevated ORs with any waste site	OR=0.83 (95% CI:0.54, 1.27)	Exposure assessment: + Outcome assessment: + Confounding control: +	5: HIGH
CA urogenital system. Rate of evidence: Limited
Dodds et al, 2001 [89]	Geographical study. Source of Data: Nova Scotia Atlee Perinatal Database	Nova Scotia, Sidney	Live births and stillbirths among Sidney residents and among residents in Cape Breton County	Residence in Sidney	Polycyclic aromatic hydrocarbons, polychlorinated biphenyls, benzene, arsenic, lead and other heavy metals	Significant increased risk in Sidney residents, with respect to Nova Scotia	RR=1.19 (95%CI: 0.65-2.18)	Exposure assessment: - - Outcome assessment: + Confounding control: + +	3: MODERATE
Elliott et al, 2001 [62]	Ecological at post code level. Health data from National Congenital Anomaly System and population data from national postcoded Registers.	Grait Britain	8.2 million live births, 43,471 stillbirths, and 124,597 congenital anomalies (including terminations), within 2 km radius of landfill sites operational at some time between 1982 and 1997.	Residence in post code located within 2 km radius of a landfill site	Volatile organic compounds, pesticides, solvents, and heavy metals	Excess of risk in population living <2 km from special waste landfill	RR=1.11 (99%CI: 1.03-1.21)	Exposure assessment: - Outcome assessment: + Confounding control: +	4: MODERATE/HIGH
Morris et al, 2003 [91]	Microgeografic at postcode level. Sources of data: CA by Register of the UK Small Area Health Statistics Unit. Hypospadias and epispadias analysis	Scotland	Population living within 2 km from 61 special waste landfills: for CA (1988-1994) 19,468 live births, stillbirths and terminations.	Residence in postcode within 2 km from landfill	Not available	Decreased risk of hypospadias and epispadias in populations living within 2 km of a Scottish special waste site.	RR=0.84 (99%CI: 0.58-1.22)	Exposure assessment: - Outcome assessment: + Confounding control: +	3: MODERATE
Comba et, 2006 [66]	Ecological at muncipal level. Causes mortality and prevalence of congenital anomalies (the latters from CA Registry)	Italy, Campania Region	People living in Naples and Caserta provinces (Campania Region)	Residence in municipalities aggregated in two provinces	Not available	Prevalence of congenital anomalies excesses for urogenital systems.	Values of SMR not reported	Exposure assessment:- - Outcomes assessment: - Confounding control: - -	2: MODERATE/LOW
Gilbreath et al, 2006 [95]	Retrospective cohort. Data from birth records droma Alaska Bureau of Vital Statistics. Reproductive or urogenital system CAs	USA, Alaska	10,360 infants of mother living in villages with waste dump sites.	Mother's residence reported on birth certificate. Hazardard rank of dumpsite present in the village of mother	Not available	The infants born to mother of village containing high hazard rank of dumpsites show higher risk of reproductive/urogenital system CAs	Reproductive/urogenital system CAs: RR=2.71 (95%CI: 0.67-10.95)	Exposure assessment: - Outcome assessment: - Confounding control: + +	3: MODERATE
Kuhen et al, 2007 [92]	Case-control population based. Outcomes: CA overall and specific defects. Data from Birth hospital discharges. Reproductive or urogenital system CAs	USA, Washigton State	63,006 cases of CA	Maternal residence distance from a waste site	Petroleum products, polychlorinated biphenyls, dioxins, metals, pesticides, dioxins, PAH’s and PCB’s, organic and inorganic wastes, asbestos, base materials, and halogenated organic compounds.	Relative to living >5 miles from a site, living <1 mile shows an increased risk	Living <1 mile vs >5 miles: . OR= 1.07 (95%CI: 0.97-1.18)	Exposure assessment: + Outcome assessment: - Confounding control: +	4: MODERATE/HIGH
Fazzo et al, 2008 [32]	Ecological at municipal level. Clustering analysisi of cause mortality and prevalence of congenital anomalies (the latters from CA Registry)	Italy, Campania Region	Residents in municipalities of the two provinces	Municipal residence	Not available	Significant clusters with risk in excess, in municipalities with uncontrolled waste dumps	Cluster with p-value<0.05: RR=4.29; RR=3.72; RR=2.38	Exposure assessment: - - Outcome assessment: + Confounding control: +	2: MODERATE/LOW
Elliott et al, 2009 [93]	Ecological at district level. Outcomes: Hypospadias and epispadias	Great Britain	Cases of CA in district with the three highest landfill exposure index ; overall, including reference districts: 136,821 cases	Residence in district with different landfill exposure index, calculated on the basis of geographic density of landfill within 2 km	Not available	For special waste sites, adjusted odd ratio was significant for the third category of the landfill exposure index (the highest) for hypospadias and epispadias	Hypospadias and epispadias: 3rd category vs the 1st: OR=1.12 (95%CI:1.02-1.22)	Exposure assessment: + Outcome assessment: + Confounding control: +	4: MODERATE/HIGH
Martuzzi et al, 2009 [33]	Ecological at municipal level. Regression analysis of mortality data and of prevalence of congenital anomalies (the latters from Congenital anomalies Registry)	Italy, Campania Region	Residents in municipalities of Naples and Caserta Provinces	Residence in municipalities with different waste exposure index, based on: type of wastes, typologies of the site; % of population near the dumps	Not available	Trend of the percentage of the risk from the class I (the lowest) to the Class 5 (the highest) of the waste exposure index, in decrease for external urogenital CAs and hypospadias; in excess for internal urogenital CAs	External genital system: ERR= - 3.4(95%CI: (-10.7)-4.5); Hypospadias: ERR= -2.6 (95%CI: (-10.2)-5.7); CAs of internal genital system: ERR=13.8 (95%CI:5.8-22.5)	Exposure assessment: - Outcome assessment: + Confounding control: +	4: MODERATE/HIGH
CA eyes/erars/nose/mouth. Rate of evidence: Inadequate
Dodds et al, 2001 [89]	Geographical study. Source of Data: Nova Scotia Atlee Perinatal Database	Nova Scotia, Sidney	Live births and stillbirths among Sidney residents and among residents in Cape Breton County	Residence in Sidney	Polycyclic aromatic hydrocarbons, polychlorinated biphenyls, benzene, arsenic, lead and other heavy metals	Not significant increased risk in Sidney residents vs Nova Scotia	Sidney residents vs Nova Scotia: RR=1.36 (95%CI: 0.78-2.38)	Exposure assessment: - - Outcome assessment: + Confounding control: + +	3: MODERATE
Kuhen et al, 2007 [92]	Case-control population based. Source of data: Birth hospital discharges	USA, Washigton State	63,006 cases of CA	Maternal residence distance from a waste site	Petroleum products, polychlorinated biphenyls, dioxins, metals, pesticides, dioxins, PAH’s and PCB’s, organic and inorganic wastes, asbestos, base materials, and halogenated organic compounds.	The distance from waste site doesn't show association with increased risk	Living <1 mile vs >5 miles: OR=0.94 (95% CI:0.81-1.10)	Exposure assessment: + Outcome assessment: - Confounding control: +	4: MODERATE/HIGH
CA orofacial clefts. Rate of evidence: Inadequate
Brender et al, 2006 [97]	Case-control study. Outcomes: oral clefts: Texas Birth Defects Registry cases were linked with their birth or fetal death certificates	USA, Texas	1,781 cases (only livebirths and fetal deaths, no TOPFA) in 1996-200 period	Distance of maternal addresses at delivery from National Priority List (NPL) and State Superfund sites: exposed: <1mile	Heavy metals, solvents	Compared with women who lived farther, women who lived within a mile of these sites or facilities were not more likely to have offspring with oral clefts.	OR=0.91 (95%CI: 0.60-1.40)	Exposure assessment: + Outcome assessment: + Confounding control:+	5: HIGH
Fazzo et al, 2008 [32]	Ecological at municipal level. Clustering analysisi of cause mortality and prevalence of malformation of palatine vault and lips (the latters from CA Registry)	Italy, Campania Region	Residents in municipalities of the two provinces	Municipal residence	Not available	No significant clusters (p-value<0.05) were detected	No significant clusters	Exposure assessment: - - Outcome assessment: + Confounding control: +	2: MODERATE/LOW
Martuzzi et al, 2009 [33]	Ecological at municipal level. Regression analysis of mortality data and of prevalence of congenital anomalies (the latters from CAs Registry)	Italy, Campania Region	Residents in municipalities of Naples and Caserta Provinces	Residence in municipalities with different waste exposure index, based on: type of wastes, typologies of the site; % of population near the dumps	Not available	Significant trend of the percentage of the risk from the class I (the lowest value index) to the Class 5 (the highest value index) of the waste exposure index	ERR=2.5 (95%CI:-6.8-12.7)	Exposure assessment: - Outcome assessment: + Confounding control: +	4: MODERATE/HIGH
CA of the limbs. Rate of evidence: Inadequate
Fazzo et al, 2008 [32]	Ecological at municipal level. Clustering analysisi of cause mortality and prevalence malformations of limbs (the latter from CA Registry)	Italy, Campania Region	Residents in Naples and Caserta provinces	Municipal residence	Not available	A significant clusters was detected in an area with uncontrolled waste dumps	RR=1.30, p-value<0.05	Exposure assessment: - - Outcome assessment: + Confounding control: +	2: MODERATE/LOW
Martuzzi et al, 2009 [33]	Ecological at municipal level. Regression analysis of mortality data and of prevalence of congenital anomalies (the latter from CAs Registry)	Italy, Campania Region	Residents in municipalities of Naples and Caserta Provinces	Residence in municipalities with different waste exposure index, based on: type of wastes, typologies of the site; % of population near the dumps	Not available	No significant decreasing trend of the percentage of the risk from the class I (the lowest value index) to the Class 5 (the highest value index) of the waste exposure index	ERR=-2.0 (95%CI: (-7.9) - 4.3)	Exposure assessment: - Outcome assessment: + Confounding control: +	4: MODERATE/HIGH
CA central nervous system. Rate of evidence: Inadequate
Gilbreath et al, 2006 [95]	Retrospective cohort, based on population. Data from birth records droma Alaska Bureau of Vital Statistics.	USA, Alaska	10,360 infants of mother living in villages with waste dump sites.	Mother's residence reported on birth certificate. Hazardard rank of dumpsite present in the village of mother	Not available	The infants born to mother of village containing high hazard rank of dumpsites show higher risk of central nervous system CA	RR=2.36 (95%CI: 0.37-14.71)	Exposure assessment: - Outcome assessment: - Confounding control: + +	3: MODERATE
Kuhen et al, 2007 [92]	Case-control population based. Source of data: Birth hospital discharges	USA, Washigton State	63,006 cases of CA	Maternal residence distance from a waste site: several distances (<5; 2-5; 1-2; 0.5-1; 0.5) vs >5 (the reference)	Petroleum products, polychlorinated biphenyls, dioxins, metals, pesticides, dioxins, PAHs, organic and inorganic wastes, asbestos, base materials, and halogenated organic compounds.	The distance from waste site doesn't show association with increased risk	Living <1 mile vs >5 miles: OR=0.94 (95% CI:0.73-1.21)	Exposure assessment: + Outcome assessment: - Confounding control: +	4: MODERATE/HIGH
Fazzo et al, 2008 [32]	Ecological at municipal level. Clustering analysisi of cause mortality and prevalence of congenital anomalies (the latter from CA Registry)	Italy, Campania Region	Residents in Naples and Caserta provinces	Municipal residence	Not available	No Significant clusters (p-value<0.05) were detected	No significant clusters	Exposure assessment: - - Outcome assessment: + Confounding control: +	2: MODERATE/LOW
Martuzzi et al, 2009 [33]	Ecological at municipal level. Regression analysis of mortality data and of prevalence of congenital anomalies (the latter from CAs Registry)	Italy, Campania Region	Residents in municipalities of Naples and Caserta Provinces	Residence in municipalities with different waste exposure index, based on: type of wastes, typologies of the site; % of population near the dumps	Not available	No significant increased trend of the percentage of the risk from the class I (the lowest index) to the Class 5 (the highest index) of the waste exposure index	ERR=7.5 (95%CI: (-0.04) - 16.3)	Exposure assessment: - Outcome assessment: + Confounding control: +	4: MODERATE/HIGH
CA neural tube. Rate of evidence: Limited
Dodds et al, 2001 [89]	Geographical study. Source of Data: Nova Scotia Atlee Perinatal Database	Nova Scotia, Sidney	Live births and stillbirths among Sidney residents and among residents in Cape Breton County	Residence in Sidney	Polycyclic aromatic hydrocarbons, polychlorinated biphenyls, benzene, arsenic, lead and other heavy metals	Significant increased risk in Sidney residents , with respect to Nova Scotia	Sidney residents vs Nova Scotia: RR=1.83 (95%CI: 1.08-3.09)	Exposure assessment: - - Outcome assessment: + Confounding control: + +	3: MODERATE
Elliott et al, 2001 [62]	Ecological at post code level. Health data from National Congenital Anomaly System and population data from national postcoded registers.	Grait Britain	8.2 million live births, 43,471 stillbirths, and 124,597 congenital anomalies (including terminations), within 2 km radius of landfill sites operational at some time between 1982 and 1997.	Residence in post code located within 2 km radius of a landfill site	Volatile organic compounds, pesticides, solvents, and heavy metals	Excess of risk in population living < 2 km from special waste landfill	RR=1.07 (99%CI: 0.95-1.20)	Exposure assessment: - Outcome assessment: + Confounding control: +	4: MODERATE/HIGH
Orr et al, 2002 [90]	Case-control of CAs identified by the California Birth Defects Monitoring Program	USA, California	Cases: 13,938 infants with major structural birth defects whose mothers resided in selected counties at the time of delivery	Residence in census tract containing a National Priority List site	Volatile and low volatile organic compounds (VOCs); heavy metals; inorganic compounds not otherwise classified; pesticides; organophosphates and carbamates; cyanides and hydrogen sulfide; radioactive substances; nitrites/nitrates. Environmental contaminated media were identified.	None of the risk factors listed on the birth certificates changed the ORs; only unadjusted ORs are presented. The greatest association was between the potential exposure and neural tube defects, particularly anencephaly	Neural tube congenital anomalies: OR=1.54 (95%CI: 0.93-2.55). Anencephaly: OR=1.85 (95% CI: 0.91-3.75)	Exposure assessment: - Outcome ass: + Confounding control: +	4: MODERATE/HIGH
Morris et al, 2003 [91]	Microgeografic at postcode level. Sources of data: Register of the UK Small Area Health Statistics Unit	Scotland	Population living within 2 km from 61 special waste landfills: for CAs (1988-1994) 19,468 live births, stillbirths and terminations.	Residence in postcode within 2 km from landfill	Not available	Decreased risk of neural tube defects in populations living within 2 km of a Scottish special waste site.	RR=0.71 (99%CI: 0.36-1.42)	Exposure assessment: - Outcome assessment: + Confounding control: +	3: MODERATE
Suarez et al, 2007 [98]	Case-control study on neural tube defects (Texas Birth Defects Registry ).	USA, Texas	Cases from Texas Birth Defects Registry were linked with their birth or fetal death certificates: 655 cases	Distances of maternal addresses at delivery from National Priority List (NPL) and State Superfund sites; exposed: distance < 1 mile	Heavy metals, PAHs, solvents	Living within 1 mile of a NPL or State Superfund site was not related to neural tube defects risk	OR=1.0 (95%CI 0.6-1.7)	Exposure assessment: + Outcome assessment: + Confounding control: +	5:HIGH
Fazzo et al, 2008 [32]	Ecological at municipal level. Clustering analysis of prevalence of neural tube decfects (from CA Registry)	Italy, Campania Region	Residents in Naples and Caserta provinces	Municipal residence	Not available	No significant clusters (p-value<0.05) were detected	No significant clusters	Exposure assessment: - - Outcome assessment: + Confounding control: +	2: MODERATE/LOW
Elliott et al, 2009 [93]	Ecological at district level. Outcomes: neural tube defects.	Great Britain	Cases of CA in district with thehree highest landfill exposure index ; overall, including reference districts: 136,821 cases	Residence in district with different landfill exposure index, calculated on the basis of geographic density of landfill within 2 km	Not available	For special waste sites, adjusted odd ratio was significant for the third category of the landfill exposure index (the highest index) for neural tube defects. No excesses for non special waste sites	3rd category vs the 1st: OR=1.09 (95%CI:0.99-1.20)	Exposure assessment: + Outcome assessment: + Confounding control: +	4: MODERATE/HIGH
Martuzzi et al, 2009 [33]	Ecological at municipal level. Regression analysis of mortality data and of prevalence of congenital anomalies (the latter from CAs Registry)	Italy, Campania Region	Residents in municipalities of Naples and Caserta Provinces	Residence in municipalities with different waste exposure index, based on: type of wastes, typologies of the site; % of population near the dumps	Not available	Increased trend of the percentage of the risk from the class I (the lowest index) to the Class 5 (the highest index) of the waste exposure index	ERR=2.4 (95%CI: (-9.4) - 15.7)	Exposure assessment: - Outcome assessment: + Confounding control: +	4: MODERATE/HIGH
Gastrointestinal system CA. Rate of evidence: Inadequate
Gilbreath et al, 2006 [95]	Retrospective cohort, based on population. Data from birth records droma Alaska Bureau of Vital Statistics.	USA, Alaska	10,360 infants of mother living in villages with waste dump sites.	Mother's residence reported on birth certificate. Hazardard rank of dumpsite present in the village of mother	Not available	The infants born to mother of village containing high hazard rank of dumpsites show decreased risk of gastrointestinal CA	RR= 0.58 (CI:0.14-2.40)	Exposure assessment: - Outcome assessment: - Confounding control: + +	3: MODERATE
Kuhen et al, 2007 [92]	Case-control population based. Source of data: Birth hospital discharges	USA, Washigton State	63,006 cases of CA	Maternal residence distance from a waste site	Petroleum products, polychlorinated biphenyls, dioxins, metals, pesticides, dioxins, PAH’s and PCB’s, organic and inorganic wastes, asbestos, base materials, and halogenated organic compounds.	The distance from waste site doesn't show association with increased risk	Living <1 mile vs >5 miles: OR=0.78 (95%CI: 0.65-0.94)	Exposure assessment: + Outcome assessment: - Confounding control: +	4: MODERATE/HIGH
Fazzo et al, 2008 [32]	Ecological at municipal level. Clustering analysis of cause mortality and prevalence of congenital anomalies (the latters from CA Registry)	Italy, Campania Region	Residents in Naples and Caserta provinces	Municpal residence	Not available	No significant clusters (p-value<0.05) were detected	No significant clusters	Exposure assessment: - - Outcome assessment: + Confounding control: +	2: MODERATE/LOW
Martuzzi et al, 2009 [33]	Ecological at municipal level. Regression analysis of mortality data and of prevalence of congenital anomalies (the latter from Cas Registry)	Italy, Campania Region	Residents in municipalities of Naples and Caserta Provinces	Residence in municipalities with different waste exposure index, based on: type of wastes, typologies of the site; % of population near the dumps	Not available	No statistically significant in decrease trend of the percentage of the risk from the class I (the lowest index) to the Class 5 (the highest index) of the waste exposure index	ERR= -7.0 (95%CI: (-17.5) - 4.8)	Exposure assessment: - Outcome assessment: + Confounding control: +	4: MODERATE/HIGH
Abdominal wall CA. Rate of evidence: Inadequate
Elliott et al, 2001 [62]	Ecological at post code level. Health data from National Congenital Anomaly System and population data from national postcoded registers.	Grait Britain	8.2 million live births, 43,471 stillbirths, and 124,597 congenital anomalies (including terminations), within 2 km radius of landfill sites operational at some time between 1982 and 1997.	Residence in post code located within 2 km radius of a landfill site	Volatile organic compounds, pesticides, solvents, and heavy metals	Excess of risk in population living <2 km from special waste landfill	RR=1.03 (99%CI: (0.86-1.25)	Exposure assessment: - Outcome assessment: + Confounding control: +	4: MODERATE/HIGH
Morris et al, 2003 [91]	Microgeografic at postcode level. Sources of data: CA by Register of the UK Small Area Health Statistics Unit; gastoschisis by hospital admissions; stillbirths, LBW by national births and stillbirths data	Scotland	Population living within 2 km from 61 special waste landfills: for CA (1988-1994) 19,468 live births, stillbirths and terminations.	Residence in postcode within 2 km from landfill	Not available	Decreasing risk in populations living within 2 km from a Scottish special waste site.	RR=0.78 (99%CI: 0.27-2.23)	Exposure assessment: - Outcome assessment: + Confounding control: +	3: MODERATE
Elliott et al, 2009 [93]	Ecological at district level. Outcomes: CA Total, Hypospadias and epispadias, neural tube defects, cardiovascular defects, abdominal wall defects	Great Britain	Cases of CA in district with the three highest landfill exposure index ; overall, including reference districts: 136,821 cases	Residence in district with different landfill exposure index, calculated on the basis of geographic density of landfill within 2 km	Not available	For special waste sites, adjusted odd ratio was significant for the third category of the landfill exposure index. No excesses for non special waste sites	Top category vs the 1st: OR=1.10 (95%CI:0.96-1.25)	Exposure assessment: + Outcome assessment: + Confounding control: +	4: MODERATE/HIGH
CA skeleton, muscles, connective tissue. Rate of evidence: Limited
Dodds et al, 2001 [89]	Geographical study. Source of Data: Nova Scotia Atlee Perinatal Database. Muscoloskeletal anomalies	Nova Scotia, Sidney	Live births and stillbirths among Sidney residents and among residents in Cape Breton County	Residence in Sidney	Polycyclic aromatic hydrocarbons, polychlorinated biphenyls, benzene, arsenic, lead and other heavy metals	Not significant increased risk in Sidney residents, with respect to Nova Scotia	Sidney residents vs Nova Scotia: RR=1.16 (95%CI: 0.80-1.69)	Exposure assessment: - - Outcome assessment: + Confounding control: + +	3: MODERATE
Gilbreath et al, 2006 [95]	Retrospective cohort, based on population. Data from birth records droma Alaska Bureau of Vital Statistics. Muscoloskeletal CAs	USA, Alaska	10,360 infants of mother living in villages with waste dump sites.	Mother's residence reported on birth certificate. Hazardard rank of dumpsite present in the village of mother	Not available	The infants born to mother of village containing high hazard rank of dumpsites show not significant increase of risk	RR=1.61 (95%CI: 0.79-3.29)	Exposure assessment: - Outcome assessment: - Confounding control: + +	3: MODERATE
Kuhen et al, 2007 [92]	Case-control population based. Outcomes: CA overall and specific defects. Data from Birth hospital discharges	USA, Washigton State	63,006 cases of CA	Maternal residence distance from a waste site	Petroleum products, polychlorinated biphenyls, dioxins, metals, pesticides, dioxins, PAH’s and PCB’s, organic and inorganic wastes, asbestos, base materials, and halogenated organic compounds.	Living <1 mile from hazardous waste, relative living >5 miles from waste site shows an increased risk	Living <1 mile vs >5 miles: OR=1.11 (95% CI: (-9) - 12.2)	Exposure assessment: + Outcome assessment: - Confounding control: +	4: MODERATE/HIGH
Fazzo et al, 2008 [32]	Ecological at municipal level. Clustering analysis of prevalence of congenital anomalies (Data from CA Registry)	Italy, Campania Region	Residents in Naples and Caserta provinces	Municpal residence	Not available	No significant clusters (p-value<0.05) were detected	No significant clusters	Exposure assessment: - - Outcome assessment: + Confounding control: +	2: MODERATE/LOW
Martuzzi et al, 2009 [33]	Ecological at municipal level. Regression analysis of mortality data and of prevalence of congenital anomalies (the latter from CAs Registry)	Italy, Campania Region	Residents in municipalities of Naples and Caserta Provinces	Residence in municipalities with different waste exposure index, based on: type of wastes, typologies of the site; % of population near the dumps	Not available	Trend of the percentage of the risk from the class I (the lowest index) to the Class 5 (the highest index) of the waste exposure index	ERR= 1.1 (95%CI: (-9) - 12.2)	Exposure assessment: - Outcome assessment: + Confounding control: +	4: MODERATE/HIGH
CA skin. Rate of evidence: Inadequate
Kuhen et al, 2007 [92]	Case-control population based. Source of data: Birth hospital discharges	USA, Washigton State	63,006 cases of CA	Maternal residence distance from a waste site	Petroleum products, polychlorinated biphenyls, dioxins, metals, pesticides, dioxins, PAH’s and PCB’s, organic and inorganic wastes, asbestos, base materials, and halogenated organic compounds.	Living <1 mile from hazardous waste, relative living >5 miles from waste site shows an increased risk	Living <1 mile vs >5 miles: OR=2.39 (95% CI:2.16-2.65)	Exposure assessment: + Outcome assessment: - Confounding control: +	4: MODERATE/HIGH
CA chromosomial. Rate of evidence: Inadequate
Dodds et al, 2001 [89]	Geographical study. Source of Data: Nova Scotia Atlee Perinatal Database	Nova Scotia, Sidney	Live births and stillbirths among Sidney residents and among residents in Cape Breton County	Residence in Sidney	Polycyclic aromatic hydrocarbons, polychlorinated biphenyls, benzene, arsenic, lead and other heavy metals	Not significant increased risk in Sidney residents with respect to Nova Scotia	Sidney residents vs Nova Scotia: RR=1.35 (95%CI: 0.77-2.35)	Exposure assessment: - - Outcome assessment: + Confounding control: + +	3: MODERATE
Vrijheid et al, 2002 [99]	Case-control study. Cases from regional population-based Registers of congenital malformations in five European countries.	Europe,5 Countries	245 livebirths, stillbirths, and terminations of pregnancy with chromosomal congenital anomalies	Residence of mothers: 21 sites were included.		Higher risk of chromosomial anomalies in people who lived close to sites (0–3 km) than in those who lived further away (3–7 km).	0-3 km vs 3-7 km: OR=1.41 (95% CI: 1.00–1.99)	Exposure assessment: - Outcome assessment: + Confounding control: +	3: MODERATE
Kuhen et al, 2007 [92]	Case-control population based. Source of data: Birth hospital discharges	USA, Washigton State	63,006 cases of CA	Maternal residence distance from a waste site	Petroleum products, polychlorinated biphenyls, dioxins, metals, pesticides, dioxins, PAHs, organic and inorganic wastes, asbestos, base materials, and halogenated organic compounds.	Living <1 mile from hazardous waste, relative living >5 miles from waste site shows decreasing risk	Living <1 mile vs >5 miles: OR=0.72 (95% CI:0.58-0.89)	Exposure assessment: + Outcome assessment: - Confounding control: +	4: MODERATE/HIGH
Jarup et al, 2007 [100]	Ecological at microgrographic level: post-code. Down syndrome (Registrations from a national registry, for the years 1989 to 1998)	England and Wales	4,584,541 births; 4,640 cases in the exposed group (within 2 km)	Maternal residence in postcodes within the 2-km zone, classified as ‘exposed’	Not available	No statistically significant excess risk of Down syndrome in populations living near landfill sites, regardless of waste type	Down syndrome: RR=1.029 (95%CrI: 0.900-1.170)	Exposure assessment: - Outcome assessment: + Confounding control: +	3: MODERATE
Brender et al, 2008 [101]	Case-control. Texas Birth Defects Registry cases were linked with their birth or fetal death certificate	USA, Texas	2,099 cases, period 1996-2000	Distance of maternal addresses at delivery from National Priority List (NPL) and State Superfund sites. Exposed:<1mile	Heavy metals, PAHs, solvents	Maternal residence within 1 mile of a hazardous waste site (relative to farther away) was not associated with chromosomal anomalies in offspring except for , but only 3 cases within 1 mile	Chromosomial CA overall: OR=0.86 (95%CI: 0.60-1.20). Klinefelter variants among Hispanic births: OR=7.9 (95%CI: 1.1–42.4)	Exposure assessment: + Outcome assessment: + Confounding control: +	5:HIGH
Fazzo et al, 2008 [32]	Ecological at municipal level. Clustering analysisi of cause mortality and prevalence of congenital anomalies (the latter from CA Registry)	Italy, Campania Region	Residents in Naples and Caserta provinces	Municipal residence	Not available	No Significant clusters (p-value<0.05) were detected	No significant clusters	Exposure assessment: - - Outcome assessment: + Confounding control: +	2: MODERATE/LOW
Martuzzi et al, 2009 [33]	Ecological at municipal level. Regression analysis of mortality data and of prevalence of congenital anomalies (the latter from CAes Registry)	Italy, Campania Region	Residents in municipalities of Naples and Caserta Provinces	Residence in municipalities with different waste exposure index, based on: type of wastes, typologies of the site; % of population near the dumps	Not available	Not statistically significant decreasing trend of the percentage of the risk between the different classes of the waste exposure index (from the highest to the lowest)	ERR=-6.4(95%CI: (-13.4) - 1.1)	Exposure assessment: - Outcome ass: + Confounding control: +	4: MODERATE/HIGH
Low Birth Weight. Rate of evidence: Limited
Dodds et al, 2001 [89]	Geographical study. Source of Data: Nova Scotia Atlee Perinatal Database	Nova Scotia, Sidney	Live births and stillbirths among Sidney residents and among residents in Cape Breton County	Residence in Sidney	Polycyclic aromatic hydrocarbons, polychlorinated biphenyls, benzene, arsenic, lead and other heavy metals	Not different risk in Sidney residents, with respect to Nova Scotia, was found	Sidney residents vs Nova Scotia: RR=0.96 (95%CI: 0.83-1.10)	Exposure assessment: - - Outcome assessment: + Confounding control: + +	3: MODERATE
Elliott et al, 2001 [62]	Ecological at post code level. Health data from National Congenital Anomaly System and population data from national postcoded registers.	Grait Britain	8.2 million live births, 43,471 stillbirths, and 124,597 congenital anomalies (including terminations), within 2 km radius of landfill sites operational at some time between 1982 and 1997.	Residence in post code located within 2 km radius of a landfill site	Volatile organic compounds, pesticides, solvents, and heavy metals	Excess of risk in population living <2 km from special waste landfill	RR=1.05 (99%CI: 1.04-1.06)	Exposure assessment: - Outcome assessment: + Confounding control: +	4: MODERATE/HIGH
Baibergenova et al, 2003 [102]	Ecological at zip code level on low birth weight (LBW) and Very LBW (Data from birth records)	USA,New York State	251,583 bithts in zip-code containing/abutting PCB waste sites	Residence in selected zip codes containing or abutting bodies of contaminated water	PCBs	Living in zip codes contaminated by PCB waste sites was found to be a risk factor for having a low-birth-weight baby; when stratified by the baby’s sex: statistically significant increased risk for male infants, not for females	All: OR =1.04 (95% CI: 1.02–1.07)	Exposure assessment: + Outcome assessment: + Confounding control:+	3: MODERATE
Morris et al, 2003 [91]	Microgeografic at postcode level. Sources of data: stillbirths, LBW by national births and stillbirths data	Scotland	Population living within 2 km from 61 special waste landfills: for CA (1988-1994) 19,468 live births, stillbirths and terminations.	Residence in postcode within 2 km from landfill	Not available	Not statistically significant excess risks of low and very low birth weight in populations living within 2km of a Scottish special waste site	LBW: RR= 1.01 (99%CI: 0.96-1.07)	Exposure assessment: - Outcome assessment: + Confounding control: +	3: MODERATE
Morgan et al, 2004 [103]	Population based cohort. Data from Office of National Statistics birth records	England	49,961 newborns in 0-3 km from one of 10 EUROHAZCON waste sites	Distance of residence post code at birth from the nearest landfill.	Not available	A small not statistically significant increase in risk of LBW within 3 km of hazardous waste landfill sites, in comparison with 3-7 km zones from landfill sites.	0-3 km vs 3-7 km: OR=1.03 (95%CI : 0.98–1.08)	Exposure assessment: - Outcome assessment: + + Confounding control: +	3: MODERATE
Gilbreath et al, 2006 [63]	Retrospective cohort on Low Birth Weight (LBW), Very LBW (VLBW), Preterm Birth (PTB), IntraUterine Growth Retardation (IURG). Data from birth records droma Alaska Bureau of Vital Statistics.	USA, Alaska	10,360 infants of mother living in villages with waste dump sites.	Mother's residence reported on birth certificate. Hazardard rank of dumpsite present in the village of mother	Not available	A meaningful increase in risk of LBW births and LBW for full term pregnancies, in villages with intermediate and high hazard dumpsites compared with villages with low hazard sites;	High hazard dumpisites vs low hazard dumpsites: LBW: OR =2.06 (95%CI:1.28-3.32). Full term pregnancies LBW: OR=3.98 (95CI: 1.93-8.21)	Exposure assessment: - Outcome assessment: ++ Confounding control: + +	3: MODERATE
Neuberger et al, 2009 [75]	Ecological at municipal level. Mortality for Low Birth Weight, in the first year of life (1999-2001 period)	US, Ottawa: Tar Creek Site	Residents in Ottawa County and the residents in cities included in Tar Creek SuperFund site	The residence in municipality included in the SuperFund site	Pb, Zn, Cd in wastes and in soil; heavy metals (Pb, Cd) in surface waters and in groundwater. Elevated Pb blood levels in children living in exposed area	Five exposed cities, with respect to the remaining of the county: no differences in low birth weight nor in infant mortality, based on very low observation cases	SMR=72.1 (95%CI:40.4-119.0)	Exposure assessment: + Outcome assessment :- - Confounding control: - -	2: MODERATE/LOW
Austin et al, 2011 [61]	Retrospective residential cohort. Birth defects from Registry; other birth outcomes from birth certificates	USA, Love Canal site	Newborns to mother residing in Love Canal: 1,799 livebirths (1,767 births singleton)	Residential locations and dates of occupancy,the area was divided into four sub-areas	Approximately 21,800 tons of at least 200 different chemicals including pesticides, chlorinated solvents, and naphthalenes	No increased risk for LBW infants among mothers who lived closest to the site was found, but the estimate was imprecise due to small numbers.	Comparison with New York State SIR= decr no sign. (the value is not shown)	Exposure assessment: + Outcome assessment: ++ Confounding control: + +	5: HIGH
Castello et al, 2013 [104]	Ecological study at municipal level. Very and Moderate Low Birth Weight (VLBW; MLBW). Data from birth Registries	Spain	2,319,555 singleton live births were registered in the 8,098 municipalities of the Spanish territory	Maternal residence: Municipality with at least one industry within a 3.5 km radius from its administrative centroid	Not available	A significant excess risk for mothers living within 3.5 km hazardous waste industries radius, with respect to the reference, was detected.	RR=1.06 (95%CrI: 1.02–1.10)	Exposure assessment: - Outcome assessment: + Confounding control: +	2: MODERATE/LOW
Very Low Birth Weight. Rate of evidence: Inadequate
Elliott et al, 2001 [62]	Ecological at post code level. Health data from National Congenital Anomaly System and population data from national postcoded registers.	Grait Britain	8.2 million live births, 43,471 stillbirths, and 124,597 congenital anomalies (including terminations), within 2 km radius of landfill sites operational at some time between 1982 and 1997.	Residence in post code located within 2 km radius of a landfill site	Volatile organic compounds, pesticides, solvents, and heavy metals	Excess of risk in population living <2 km from special waste landfill, with respect to the reference population	RR=1.03 (99%CI: 1.00-1.06)	Exposure assessment: - Outcome assessment: + Confounding control: +	4: MODERATE/HIGH
Baibergenova et al, 2003 [102]	Ecological at zip code level on low birth weight (LBW) and Very LBW (VLBW). Data from birth records.	USA, New York State	251,583 bithts in zip-code containing/abutting PCB waste sites	Residence in selected zip codes containing or abutting bodies of contaminated water	PCBs	There was no relation between "PCB" zip codes and very low-birth-weight infants for either sex	OR = 0.95 (95% CI: 0.88–1.02)	Exposure assessment: + Outcome assessment: + Confounding control:+	3: MODERATE
Morris et al, 2003 [91]	Microgeografic at postcode level. Sources of data: stillbirths, LBW by national births and stillbirths data	Scotland	Population living within 2 km from 61 special waste landfills	Residence in postcode within 2 km from landfill	Not available	No statistically significant excess risks of low and very low birth weight (LBW and VLBW) in populations living within 2km of a Scottish special waste site	VLBW: RR= 1.01 (99%CI: 0.90-1.15)	Exposure assessment: - Outcome assessment: + Confounding control: +	3: MODERATE
Gilbreath et al, 2006 [63]	Retrospective cohort on Low Birth Weight (LBW), Very LBW (VLBW), Preterm Birth (PTB), IntraUterine Growth Retardation (IURG). Data from birth records droma Alaska Bureau of Vital Statistics.	USA, Alaska	10,360 infants of mother living in villages with waste dump sites.	Mother's residence reported on birth certificate. Hazardard rank of dumpsite present in the village of mother	Not available	A non significant increase in risk of VLBW births to mothers who resided in villages with intermediate and high hazard dumpsites compared with villages with low hazard sites	High hazard dumpisites vs low hazard dumpsites: OR =1.17 (95%CI: 0.37-3.67)	Exposure assessment: - Outcome assessment: ++ Confounding control: + +	3: MODERATE
Castello et al, 2013 [104]	Ecological study at municipal level. Very and Moderate Low Birth Weight (VLBW; MLBW). Data from birth Registries	Spain	2,319,555 singleton live births were registered in the 8,098 municipalities of the Spanish territory	Maternal residence: Municipality with at least one industry within a 3.5 km radius from its administrative centroid	Not available	Significant excess risk for mothers living within 3.5 km hazardous waste industries radius, with respect to the reference, was detected	RR=1.05 (95%CrI: 0.97–1.15)	Exposure assessment: - Outcome assessment: + Confounding control: +	2: MODERATE/LOW
Preterm Birth. Rate of evidence: Limited
Dodds et al, 2001 [89]	Geographical study. Source of Data: Nova Scotia Atlee Perinatal Database	Nova Scotia, Sidney	Live births and stillbirths among Sidney residents and among residents in Cape Breton County	Residence in Sidney	Polycyclic aromatic hydrocarbons, polychlorinated biphenyls, benzene, arsenic, lead and other heavy metals	Non signficant increased risk in Sidney residents, with respect to Nova Scotia	Sidney residents vs Nova Scotia: RR=1.10 (95%CI: 0.98-1.26)	Exposure assessment: - - Outcome assessment: + Confounding control: + +	3: MODERATE
Gilbreath et al, 2006 [63]	Retrospective cohort on Low Birth Weight (LBW), Very LBW (VLBW), Preterm Birth (PTB), IntraUterine Growth Retardation (IURG). Data from birth records droma Alaska Bureau of Vital Statistics.	USA, Alaska	10,360 infants of mother living in villages with waste dump sites.	Mother's residence reported on birth certificate. Hazardard rank of dumpsite present in the village of mother	Not available	Non significant increase in risk of preterm birth in villages with intermediate and high hazard dumpsites compared with villages with low hazard sites	High hazard dumpisites vs low hazard dumpsites: OR =1.24 (95%CI: 0.89-1.74)	Exposure assessment: - Outcome assessment: ++ Confounding control: + +	3: MODERATE
Austin et al, 2011 [61]	Retrospective residential cohort. Birth defects from Registry; other birth outcomes from birth certificates	USA, Love Canal site	Newborns to mother residing in Love Canal: 1,799 livebirths (1,767 births singleton)	Residential locations and dates of occupancy,the area was divided into four sub-areas	Approximately 21,800 tons of at least 200 different chemicals including pesticides, chlorinated solvents, and naphthalenes	Higher risk of preterm birth among children born on the Love Canal prior to relocation,using NYS as the standard population	Comparison with NY State: SIR=1.40 (95%CI: 1.01-1.90)	Exposure assessment: + Outcome assessment: ++ Confounding control: + +	5: HIGH
Castello et al, 2013 [104]	Ecological study at municipal level. Preterm and Very Preterm Birth. Data from birth Registries	Spain	2,319,555 singleton live births were registered in the 8,098 municipalities of the Spanish territory	Maternal residence: Municipality with at least one industry within a 3.5-km radius from its administrative centroid	Not available	Significant excess risks of Preterm and Very Preterm Birth for mothers living within 3.5 km hazardous waste industries radius, with respect to the reference, were detected	Preterm Birth: RR=1.07 (95%CrI: 1.00–1.15). Very Preterm Birth: RR=1.04 (95%CrI:0.95-1.13)	Exposure assessment: - Outcome assessment: + Confounding control: +	2: MODERATE/LOW
Small for Gestational Age. Rate of evidence: Inadequate
Dodds et al, 2001 [89]	Geographical study. Source of Data: Nova Scotia Atlee Perinatal Database	Nova Scotia, Sidney	Live births and stillbirths among Sidney residents and among residents in Cape Breton County	Residence in Sidney	Polycyclic aromatic hydrocarbons, polychlorinated biphenyls, benzene, arsenic, lead and other heavy metals	Decreased risk in Sidney residents, with respect to Nova Scotia	Sidney residents vs Nova Scotia: RR=0.89 (95%CI: 0.80-1.00)	Exposure assessment: - - Outcome assessment: + Confounding control: + +	3: MODERATE
Austin et al, 2011 [61]	Retrospective residential cohort. Birth defects from Registry; other birth outcomes from birth certificates	USA, Love Canal site	Newborns to mother residing in Love Canal: 1,799 livebirths (1,767 births singleton)	Residential locations and dates of occupancy,the area was divided into four sub-areas	Approximately 21,800 tons of at least 200 different chemicals including pesticides, chlorinated solvents, and naphthalenes	Non statistically significant elevated risk of of small for Gestional Age of mother living in Love Canal prior to relocation,vs NY State	Comparison with NY State: SIR =1.02 (95%CI 0.72-1.41)	Exposure assessment: + Outcome assessment: ++ Confounding control: + +	5: HIGH
Castello et al, 2013 [104]	Ecological study at municipal level. Small Gestional Age (SGA). Data from birth Registries	Spain	2,319,555 singleton live births were registered in the 8,098 municipalities of the Spanish territory	Maternal residence: Municipality with at least one industry within a 3.5 km radius from its administrative centroid	Not available	A significant excess risk for mothers living within 3.5 km hazardous waste industries radius, with respect to the reference, was detected.	RR=1.04 (95%CrI: 1.00–1.08)	Exposure assessment: - Outcome assessment: + Confounding control: +	2: MODERATE/LOW
Sex Ratio. Rate of evidence: Inadequate
Austin et al, 2011 [61]	Retrospective residential cohort. Birth defects from Registry; other birth outcomes from birth certificates	USA, Love Canal site	Newborns to mother residing in Love Canal: 1,799 livebirths (1,767 births singleton)	Residential locations and dates of occupancy,the area was divided into four sub-areas	Approximately 21,800 tons of at least 200 different chemicals including pesticides, chlorinated solvents, and naphthalenes	The ratio of male to female births was lower for children conceived in the EDA (Emergency Declaration Area) prior to the relocation period	Non significant risk of changed sex ratio	Exposure assessment: + Outcome assessment: ++ Confounding control: + +	5: HIGH
Fetal deaths. Rate of evidence: Inadequate
Elliott et al, 2001 [62]	Ecological at post code level. Health data from National Congenital Anomaly System and population data from national postcoded registers. Stillbirths	Grait Britain	8.2 million live births, 43,471 stillbirths, and 124,597 congenital anomalies (including terminations), within 2 km radius of landfill sites operational at some time between 1982 and 1997.	Residence in post code located within 2 km radius of a landfill site	Volatile organic compounds, pesticides, solvents, and heavy metals	There is not difference in stillbirths rates in population living <2 km from special waste landfill , with respect to reference population	RR=0.99 (99%CI: (0.95-1.03)	Exposure assessment: - Outcome assessment: + Confounding control: +	4: MODERATE/HIGH
Morris et al, 2003 [91]	Microgeografic at postcode level. Sources of data: stillbirths, LBW by national births and stillbirths data	Scotland	Population living within 2 km from 61 special waste landfills: for CA (1988-1994) 19,468 live births, stillbirths and terminations.	Residence in postcode within 2 km from landfill	Not available	Non signficant decreased risk in populations living within 2 km from a Scottish special waste site	RR=0.91 (99%CI: 0.77-1.09)	Exposure assessment: - Outcome assessment: + Confounding control: +	3: MODERATE
Gilbreath et al, 2006 [95]	Retrospective cohort, based on population. Data from birth records droma Alaska Bureau of Vital Statistics.	USA, Alaska	10,360 infants of mother living in villages with waste dump sites.	Mother's residence reported on birth certificate. Hazardard rank of dumpsite present in the village of mother	Not available	The mothers of village containing high hazard rank of dumpsites show not significant decreased risk of fetal deaths	RR=0.75 (95%CI: 0.28-1.99)	Exposure assessment: - Outcome assessment: - Confounding control: + +	3: MODERATE
Mueller et al, 2007 [105]	Case -control population based study on fetal deaths	USA, Washington State	7,054 cases	Distance of maternal residence during pregnancy from hazardous waste sites overall and by type of contaminated media and by hazardous substance present in the waste sites. Hazardous waste sites classified by High and low priority.	Waste sites containing several types of hazardous substances (solvents, metals, pesticides, radioactive substances)	The risk of fetal death for women residing ≤ 0.5 miles, vs > 5 miles, was not increased. No associations were observed for any proximity categories ≤ 5 miles; however, fetal death risk increased among women residing ≤ 1 mile from pesticide-containing sites. Not significant risk among women living near a site containing a radioactive substance except for those residing > 2 to 5 miles away.	Maternal residence ≤ 1 mile from pesticide-containing sites: OR = 1.06 (95%CI:0.90–1.25)	Exposure assessment: + Outcome assessment: ++ Confounding control: + +	5: HIGH
Infant mortality /neonatal deaths. Rate of evidence: Inadequate
Gilbreath et al, 2006 [95]	Retrospective cohort, based on population. Data from birth records droma Alaska Bureau of Vital Statistics: neonatal mortality.	USA, Alaska	10,360 infants of mother living in villages with waste dump sites.	Mother's residence reported on birth certificate. Hazardard rank of dumpsite present in the village of mother	Not available	Neither crude, or adjusted estimates detected a statistically significant difference in rates between exposure levels	RR= 0.55 (95%CI: 0.22-1.38)	Exposure assessment: - Outcome assessment: - Confounding control: + +	3: MODERATE
Neuberger et al, 2009 [75]	Ecological at municipal level. Infant mortality in the first year of life (1999-2001 period)	USA, Ottawa: Tar Creek Site	Residents in Ottawa County and the residents in cities included in Tar Creek SuperFund site	The residence in municipality included in the SuperFund site	Pb, Zn, Cd in wastes and in soil; heavy metals (Pb, Cd) in surface waters and in groundwater. Elevated Pb blood levels in children living in exposed area	Five exposed cities, with respect to the remaining of the county: Not significant increased risk of infant mortality, both including and excluding infectious diseases, based on low observation cases number	Infant mortality, incl. Infectious diseases: SMR=134.9 (95%CI:27.8-394.1). Infant mortality, excl infectious diseases: SMR=148.1 (95%CI:30.5-432.8)	Exposure assessment: + Outcome assessment :- - Confounding control: - -	2: MODERATE/LOW
Gissler et al, 2013 [86]	Residential cohort. Data from Congenital Anomalies Registry	Finland, Helsinki City	Women (and children of) former resident in blockhouse in area of the city building on hazardous waste dump	Residence in homes built on former contaminated waste dump site	Several contaminants, in particular: cyanide, in soil, water, air and homes	The rate of neonatal deaths is higher among mothers living in waste site during pregnancy, than the others	Neonatal deaths rate: 2% in mothers living in waste site; 1.3% in mother living in other homes of the area	Exposure assessment: + + Outcome assessment: - - Confounding control:+	2: MODERATE/LOW
Fazzo et al, 2014 [71]	Meta-analysis of municipal mortality. Mortality in the first year of life (0-1 year) for adverse condition originated in prenatal period	Italy, National Priority Contaminated sites	Residents in National Priority Contaminated sites (NPCSs), with mention of waste sites	Residence in NPCSs with controlled (class 1) and illegal (Class 2) hazardous waste sites	Not available	No excesses were found in the class of NPCSs with hazardous waste sites	The class of NPCSs with illegal hazardosu waste dumps, vs reference populations: SMR=0.94 (95%CI:0.71-1.17)	Exposure assessment: - Outcome assessment: - Confounding control: +	3: MODERATE
