# Supplementary material for: Hazardous waste and health impact: a systematic review of the scientific literature
Source: Environ Health. 2017 Oct 11;16:107. doi: 10.1186/s12940-017-0311-8 (PMC5637250; doi:10.1186/s12940-017-0311-8)
Supplement: Supplementary file 3 — Hazardous waste: acute effects (XLSX 12 kb) [file 12940_2017_311_MOESM3_ESM.xlsx]

## Sheet: Foglio1
Table S3. Hazardous waste: acute health effects
Author, year	Study design And Outcome	Country	Study population	Type of wastes	Exposure assessment	Enviromental contaminants	Main results	Effects estimates	Risk of bias: exposure assessment; outcome assessment; confounding assessment	Reliability judgment
General and neurological acute sympthoms. Rate of evidence: Sufficient
Dongo et al, 2012 [23]	Cross-sectional study of symptoms reported by subjects resident in the neighbourhood of dumping sites, and of signs of poisoning, 3-6 months after the discharge of 500 tons of hazardous waste	Ivory Coast: Abidjan	Initially residents within 1 km of 5 discharge sites where the sludges were dumped according to a cluster sample size of 700 household with an average of five persons. During the study, occurrence of affected people was ascertained up to 3 km from dumping sites.	500 tons of oil industry waste releasing high concentrations of hydrogen sulphide	Distance of dwellings from dumping site	High concentrations of hydrogen sulphide, with presence of organo-chloride compounds, mercaptans and other agents,	Altogether 4635 subjects were investigated and 2369 (51%) were found affected. Around each discharge sites, affected households ranged from about 10% to about 30%. Affected individuals ranged from about 10% to about 90%. Some cases (17) were fatal. Prevalence of poisoning was of about 51% overall, ranging from 10,8% to 91,8% in the different districts. Poisoning rates did not differ by gender and…	Prevalence of general and neurological symptoms: 51% (2369) of investigated subjects	The strenght of association and dose-response relations based on amount of dumped sludge and persistence of exposure (time elapsed since dumping through decontamination) strongly support a causal connection. Exposure assessment: ++ Outcome assessment:++ Confounding control --	5: HIGH
Otolaryngological and respiratory symptoms. Rate of evidence: Sufficient
Dongo et al, 2012 [23]	see Dongo et al, 2012 in: "General and neurological acute sympthoms"	Ivory Coast: Abidjan	see Dongo et al, 2012 in: "General and neurological acute sympthoms"	see Dongo et al, 2012 in: "General and neurological acute sympthoms"	see Dongo et al, 2012 in: "General and neurological acute sympthoms"	see Dongo et al, 2012 in: "General and neurological acute sympthoms"	see Dongo et al, 2012 in: "General and neurological acute sympthoms"	Prevalence of otolaryngological and respiratory symptoms: rhinitis: 28.1% (n=140); sore throat: 9.3% (n=46); cough: 37.1% (n=185); dyspnoea: 11.7% (n=58); pneumopathy:6.5% (n=31)	The strenght of association and dose-response relations based on amount of dumped sludge and persistence of exposure (time elapsed since dumping through decontamination) strongly support a causal connection. Exposure assessment: ++ Outcome assessment:++ Confounding control --	5: HIGH
Kouassi et al, 2015 [24]	Case-series	Ivory Coast: Abidjan	10598 medical examinations, within 3 months from the hazardous waste dumping, at the University Health Centre of Cocody in Abidjan	500 tons of oil industry waste releasing high concentrations of hydrogen sulphide illegaly dumped in numerous sites across Abidjan	does not apply	High concentrations of hydrogen sulphide, with presence of organo-chloride compounds, mercaptans and other agents,	Most cases had more than one symptom.	Prevalence of respiratory symptoms. Otorhinolaryngological symptoms: rhinorrhea: 58% (n=1909); dysphagia: 17.4% (n=571); sore throat: 10.3% (n=338); epistaxis: 4.3% (n=143); nasal irritation: 3.6% (n=117); nasal obstruction: 1.9% (n=62); Others: 4.5% (n=149). Pulmonary symptoms: cough: 48.8% (n=3853); thoracic pain: 37.9% (n=2995); dyspnoea: 9.5% (n=749); homoptysis: 0.6% (n=46); Others: 1% (n=82)	The strenght of association and dose-response relations based on amount of dumped sludge and persistence of exposure (time elapsed since dumping through decontamination) strongly support a causal connection. Exposure assessment: ++ Outcome assessment: + Confounding control -	4: MODERATE/HIGH
Cutaneous symptoms. Rate of evidence: Sufficient
Dongo et al, 2012 [23]	see Dongo et al, 2012 in: "General and neurological acute sympthoms"	Ivory Coast: Abidjan	see Dongo et al, 2012 in: "General and neurological acute sympthoms"	see Dongo et al, 2012 in: "General and neurological acute sympthoms"	see Dongo et al, 2012 in: "General and neurological acute sympthoms"	see Dongo et al, 2012 in: "General and neurological acute sympthoms"	see Dongo et al, 2012 in: "General and neurological acute sympthoms"	Prevalence of cutaneous symptoms: dermatoses: n=121: 24.2%; Pruritus: n=149: 29.9%	The strenght of association and dose-response relations based on amount of dumped sludge and persistence of exposure (time elapsed since dumping through decontamination) strongly support a causal connection. Exposure assessment: ++ Outcome assessment:++ Confounding control --	5: HIGH
Digestive sympthoms, including abdominal pain, nausea and diarrhea. Rate of evidence: Sufficient
Dongo et al, 2012 [23]	see Dongo et al, 2012 in: "General and neurological acute sympthoms"	Ivory Coast: Abidjan	see Dongo et al, 2012 in: "General and neurological acute sympthoms"	see Dongo et al, 2012 in: "General and neurological acute sympthoms"	see Dongo et al, 2012 in: "General and neurological acute sympthoms"	see Dongo et al, 2012 in: "General and neurological acute sympthoms"	see Dongo et al, 2012 in: "General and neurological acute sympthoms"	Prevalence of abdominal pain: 29% (n=144). Prevalence of nausea: 29.1% (n=144).	The strenght of association and dose-response relations based on amount of dumped sludge and persistence of exposure (time elapsed since dumping through decontamination) strongly support a causal connection. Exposure assessment: ++ Outcome assessment:++ Confounding control --	5: HIGH
Kouassi et al, 2015 [24]	see Kouassi et al, 2015 in "Otolaryngological and respiratory symptoms"	Ivory Coast: Abidjan	see Kouassi et al, 2015 in "Otolaryngological and respiratory symptoms"	see Kouassi et al, 2015 in "Otolaryngological and respiratory symptoms"	does not apply	see Kouassi et al, 2015 in "Otolaryngological and respiratory symptoms"	see Kouassi et al, 2015 in "Otolaryngological and respiratory symptoms"	Prevalence of digestive symptoms: 89.2% (n=9451). Prevalence of abdominal pain: 36.6% (n=3375). Prevalence of diarrhea: 23% (n=2139)	The strenght of association and dose-response relations based on amount of dumped sludge and persistence of exposure (time elapsed since dumping through decontamination) strongly support a causal connection. Exposure assessment: ++ Outcome assessment: + Confounding control: - -	4: MODERATE/HIGH
Ocular symptoms. Rate of evidence: Sufficient
Dongo et al, 2012 [23]	see Dongo et al, 2012 in: "General and neurological acute sympthoms"	Ivory Coast: Abidjan	see Dongo et al, 2012 in: "General and neurological acute sympthoms"	see Dongo et al, 2012 in: "General and neurological acute sympthoms"	see Dongo et al, 2012 in: "General and neurological acute sympthoms"	see Dongo et al, 2012 in: "General and neurological acute sympthoms"	see Dongo et al, 2012 in: "General and neurological acute sympthoms"	Prevalence of ocular symptoms: lacrymetion:9.2% (n=46); conjunctivitis: 9.3% (n=46)	The strenght of association and dose-response relations based on amount of dumped sludge and persistence of exposure (time elapsed since dumping through decontamination) strongly support a causal connection. Exposure assessment: ++ Outcome assessment:++ Confounding control --	5: HIGH
